# Supplementary material for: Myosin 1f-mediated activation of microglia contributes to the photoreceptor degeneration in a mouse model of retinal detachment
Source: Cell Death Dis. 2021 Oct 9;12(10):926. doi: 10.1038/s41419-021-03983-3 (PMC8502177; doi:10.1038/s41419-021-03983-3)
Supplement: Supplementary file 7 — DEG dataset1 [file 41419_2021_3983_MOESM7_ESM.txt]

adj.P.Val	B	ID	Gene	logFC	AveExpr	t	P.Value
5.68E-13	24.92373137	1556499_s_at	COL1A1	2.171293484	0.545947774	12.94438298	2.36E-15	4.504270544
1.29E-13	26.68752574	227697_at	SOCS3	2.10747569	0.924972586	13.71440921	3.95E-16	4.309366168
1.44E-14	29.19992095	202638_s_at	ICAM1	1.872809564	0.660316966	14.86862349	3.07E-17	3.662451269
3.72E-09	14.69723165	202310_s_at	COL1A1	1.869209916	0.144774491	9.003236785	7.01E-11	3.653324529
2.03E-17	37.63314403	203240_at	FCGBP	1.845487957	1.022452395	19.3386415	5.20E-21	3.593744784
6.52E-15	30.27364493	201141_at	GPNMB	1.827844559	0.935194663	15.38413875	1.03E-17	3.550062833
3.50E-17	36.92348705	200660_at	S100A11	1.805662129	0.62306503	18.92154416	1.09E-20	3.495895668
1.93E-10	18.14829703	223836_at	FGFBP2	1.788607511	0.469838921	10.24748549	2.19E-12	3.454812732
2.85E-16	34.02273165	211719_x_at	FN1	1.785181124	1.230686992	17.30031387	2.19E-19	3.44661732
3.60E-16	33.67051505	217967_s_at	FAM129A	1.776807857	0.346386724	17.11209911	3.15E-19	3.426671412
1.35E-18	41.02861592	201506_at	TGFBI	1.77462395	0.827601693	21.45790677	1.48E-22	3.421488149
1.23E-14	29.41650981	202357_s_at	CFB	1.747491483	0.759374536	14.97149689	2.46E-17	3.357742235
2.33E-18	40.12290951	227055_at	METTL7B	1.734389408	0.182942418	20.8716381	3.84E-22	3.32738639
1.42E-11	21.17181173	206392_s_at	RARRES1	1.724278063	0.405913194	11.40425908	1.04E-13	3.304147436
2.80E-15	31.28305952	212464_s_at	FN1	1.717854259	1.243942767	15.88175395	3.65E-18	3.289467957
5.57E-14	27.6426705	206382_s_at	BDNF	1.712497495	0.149822464	14.14494585	1.50E-16	3.277276723
1.23E-14	29.43147841	201012_at	ANXA1	1.708818141	0.778867854	14.97862711	2.42E-17	3.268929223
6.85E-15	30.19201682	216442_x_at	FN1	1.695511841	1.286382426	15.34445566	1.12E-17	3.238917769
2.32E-14	28.62511236	226474_at	NLRC5	1.694866464	0.212785076	14.59827382	5.51E-17	3.237469191
1.14E-13	26.82755441	223434_at	GBP3	1.689197185	0.304364269	13.77691557	3.43E-16	3.224772052
7.17E-08	11.27605839	215076_s_at	COL3A1	1.688851341	0.124989943	7.833218336	2.18E-09	3.2239991
7.43E-14	27.30662401	225987_at	STEAP4	1.688785698	0.499532417	13.99234707	2.11E-16	3.22385241
4.30E-12	22.58515671	221872_at	RARRES1	1.678260918	0.176371015	11.96978139	2.51E-14	3.200419272
2.94E-13	25.72421918	202637_s_at	ICAM1	1.67667815	0.625629738	13.28994747	1.05E-15	3.196910046
2.25E-15	31.54461546	1554899_s_at	FCER1G	1.674720536	0.088781882	16.01281598	2.80E-18	3.192575053
7.51E-12	21.89294998	202404_s_at	COL1A2	1.660735278	0.681098473	11.69070501	5.04E-14	3.161776254
1.20E-17	38.37166896	203705_s_at	FZD7	1.649765031	0.497745463	19.78181183	2.41E-21	3.137825298
2.23E-15	31.5653421	210495_x_at	FN1	1.649389061	1.301477469	16.02323985	2.74E-18	3.13700768
8.80E-17	35.45527566	212067_s_at	C1R	1.642598057	0.810207802	18.08468905	4.99E-20	3.122275966
4.91E-17	36.44131582	202803_s_at	ITGB2	1.640350898	0.500145312	18.64290512	1.80E-20	3.117416457
2.48E-16	34.20724195	218232_at	C1QA	1.634761097	0.893202288	17.39962851	1.81E-19	3.105361225
2.66E-14	28.43763437	209191_at	TUBB6	1.615463617	0.504578959	14.51092356	6.67E-17	3.064100499
7.24E-16	32.87365841	230498_at	MCHR1	1.613334421	0.674584083	16.69278847	7.15E-19	3.059581694
2.34E-12	23.28365637	215446_s_at	LOX	1.612709986	0.191572247	12.25563329	1.24E-14	3.058257715
5.65E-16	33.18979255	209846_s_at	BTN3A2	1.60929752	0.448043161	16.858073	5.17E-19	3.05103244
7.80E-15	29.99032966	224356_x_at	MS4A6A	1.602035805	0.020821928	15.24675752	1.37E-17	3.035713845
1.23E-14	29.42245008	204787_at	VSIG4	1.601576817	0.258422183	14.97432619	2.45E-17	3.034748199
7.48E-10	16.56257437	202917_s_at	S100A8	1.596761886	0.459533355	9.666643763	1.08E-11	3.024636744
3.00E-09	14.94972988	209396_s_at	CHI3L1	1.588226049	1.43703939	9.091873842	5.44E-11	3.006794039
8.61E-16	32.6697175	202953_at	C1QB	1.587978329	1.006084539	16.58689607	8.82E-19	3.006277799
1.64E-14	29.04444905	226279_at	PRSS23	1.58008992	0.30290018	14.79512015	3.60E-17	2.989884844
2.29E-16	34.3311899	1555349_a_at	ITGB2	1.578143334	0.235088827	17.46662447	1.59E-19	2.985853401
3.06E-14	28.28746342	204682_at	LTBP2	1.564340139	0.614910147	14.44124477	7.77E-17	2.957422042
6.92E-15	30.17164359	213332_at	PAPPA2	1.559707913	1.246145593	15.33456412	1.14E-17	2.947941535
1.30E-14	29.35653757	223690_at	LTBP2	1.544314381	0.524903698	14.94295616	2.62E-17	2.916654262
4.15E-20	44.9478079	209040_s_at	PSMB8	1.541450953	0.3855349	24.19198802	2.28E-24	2.910871096
3.92E-17	36.7375001	202748_at	GBP2	1.535291168	0.839333341	18.81361551	1.32E-20	2.898469226
2.57E-10	17.81068492	203665_at	HMOX1	1.521526018	0.06849116	10.12242802	3.07E-12	2.870945648
9.00E-15	29.82028764	211564_s_at	PDLIM4	1.521453786	0.580459415	15.16477421	1.63E-17	2.870801911
7.55E-13	24.5809242	235856_at		1.520006746	0.379591161	12.79831914	3.34E-15	2.867923906
7.85E-13	24.53756531	212143_s_at	IGFBP3	1.515391787	0.809784564	12.7799254	3.49E-15	2.858764518
4.27E-11	19.92783475	210095_s_at	IGFBP3	1.514813926	1.385584594	10.91998089	3.65E-13	2.857619689
2.60E-08	12.44597731	223121_s_at	SFRP2	1.514169525	0.460534019	8.227349003	6.72E-10	2.856343577
4.74E-14	27.81402596	214511_x_at	FCGR1B	1.51160705	0.16930808	14.22323599	1.26E-16	2.851274721
8.66E-09	13.71764968	242517_at	KISS1R	1.505831677	0.630226398	8.662561989	1.87E-10	2.839883361
1.93E-10	18.15025653	202403_s_at	COL1A2	1.504838046	1.259593108	10.24821359	2.18E-12	2.837928115
3.92E-11	20.03573616	221731_x_at	VCAN	1.501028668	-0.035006629	10.9615088	3.28E-13	2.830444564
1.82E-07	10.18371234	223122_s_at	SFRP2	1.500107664	1.026206407	7.469904247	6.52E-09	2.828638209
1.10E-14	29.57113554	209901_x_at	AIF1	1.492959751	0.534512861	15.04528086	2.10E-17	2.814658224
1.87E-13	26.24249128	231068_at	SLC47A2	1.492002968	0.069724695	13.51712161	6.20E-16	2.812792187
3.33E-15	31.05291581	225353_s_at	C1QC	1.480874096	1.127362804	15.76716251	4.63E-18	2.791177931
1.10E-15	32.39687066	203028_s_at	CYBA	1.471358651	0.434691037	16.44611572	1.17E-18	2.772829006
9.72E-10	16.25705727	203645_s_at	CD163	1.453930029	0.600827073	9.556580548	1.46E-11	2.739533088
7.66E-17	35.65404149	229259_at	GFAP	1.453629365	0.865418392	18.1959834	4.06E-20	2.738962217
4.85E-15	30.63404173	203706_s_at	FZD7	1.440890879	0.969338915	15.56033162	7.10E-18	2.714884606
6.89E-14	27.39446728	226621_at	OSMR	1.42979258	0.819610489	14.03211769	1.93E-16	2.694079792
1.06E-09	16.16016796	202376_at	SERPINA3	1.42104347	1.824807878	9.521795089	1.61E-11	2.677791198
3.67E-14	28.09283813	228237_at	PAPPA2	1.417831359	-0.141608941	14.3513192	9.47E-17	2.67183582
7.88E-10	16.489861	209395_at	CHI3L1	1.415086163	1.629173897	9.640396495	1.16E-11	2.666756617
1.92E-12	23.51818081	202833_s_at	SERPINA1	1.411777771	0.218535816	12.35258949	9.78E-15	2.660648211
2.12E-08	12.68558056	202037_s_at	SFRP1	1.40417902	0.46827057	8.308780104	5.28E-10	2.646671277
2.00E-16	34.5145312	243173_at	CABP7	1.404079819	0.982671482	17.56613855	1.32E-19	2.646489296
2.64E-12	23.15222776	220313_at	GPR88	1.39973168	0.035992022	12.20151597	1.41E-14	2.638525049
3.47E-09	14.77890188	215049_x_at	CD163	1.399194898	0.549595657	9.031868266	6.46E-11	2.637543518
1.50E-14	29.1481937	218983_at	C1RL	1.397171763	0.602932398	14.84413657	3.24E-17	2.633847403
2.03E-17	37.77951385	203789_s_at	SEMA3C	1.396435435	0.109393154	19.42572702	4.46E-21	2.632503473
1.14E-13	26.85418908	222723_at	VWA1	1.368793062	-0.024168269	13.78882836	3.34E-16	2.582544238
8.05E-17	35.57330371	204279_at	PSMB9	1.357934289	0.432024859	18.15070214	4.42E-20	2.5631791
4.10E-13	25.29754426	229450_at	IFIT3	1.357364374	1.103191728	13.10496384	1.62E-15	2.562166755
1.13E-11	21.44101886	205098_at	CCR1	1.356118847	0.158214939	11.51068894	7.95E-14	2.559955705
1.73E-14	28.96649937	217478_s_at	HLA-DMA	1.352397162	0.718519841	14.75837409	3.89E-17	2.55336036
3.04E-16	33.91545229	204122_at	TYROBP	1.349059884	0.975460906	17.2427972	2.45E-19	2.547460689
9.33E-11	19.02498419	223280_x_at	MS4A6A	1.34171799	0.082691573	10.57592414	9.06E-13	2.534529559
1.32E-14	29.32156635	206359_at	SOCS3	1.341157188	0.659498634	14.9263331	2.71E-17	2.533544534
5.06E-12	22.41453612	204490_s_at	CD44	1.336134366	0.738509427	11.90060965	2.98E-14	2.524739197
1.65E-12	23.69584719	218454_at	PLBD1	1.335567229	0.032562138	12.42637353	8.17E-15	2.523746891
5.44E-12	22.31575181	228335_at	CLDN11	1.330959844	0.695265029	11.8606765	3.29E-14	2.515699921
2.79E-12	23.08472833	203085_s_at	TGFB1	1.327854727	-0.047474515	12.17378254	1.51E-14	2.510291195
4.64E-10	17.1242568	223502_s_at	TNFSF13B	1.327848936	0.018687979	9.870512465	6.12E-12	2.510281118
2.99E-16	33.95270752	204747_at	IFIT3	1.317679592	0.308671739	17.26275229	2.36E-19	2.492648735
2.00E-14	28.80122255	209708_at	MOXD1	1.317001329	0.499416106	14.68069562	4.61E-17	2.491477126
4.65E-14	27.85380198	202075_s_at	PLTP	1.315169544	0.850144871	14.24145565	1.21E-16	2.488315714
1.14E-13	26.83931384	210997_at	HGF	1.314535265	-0.089601203	13.78217424	3.39E-16	2.487221969
2.02E-11	20.77863425	212014_x_at	CD44	1.314178167	0.591544841	11.24987429	1.55E-13	2.486606404
1.85E-09	15.51245621	204446_s_at	ALOX5	1.312298476	0.082981993	9.290689566	3.09E-11	2.483368709
4.39E-10	17.19117147	218559_s_at	MAFB	1.310430303	0.56666855	9.894933998	5.72E-12	2.480155029
2.54E-06	7.118078604	201852_x_at	COL3A1	1.310031658	0.017174509	6.468010333	1.43E-07	2.479469808
9.53E-12	21.62757217	201641_at	BST2	1.306635438	0.122186884	11.58479182	6.59E-14	2.473639801
7.69E-15	30.02587351	215051_x_at	AIF1	1.30318385	0.617284673	15.26393897	1.32E-17	2.467728795
1.52E-12	23.79188854	201850_at	CAPG	1.30237798	0.496226112	12.46637989	7.41E-15	2.466350741
5.85E-12	22.22021597	204933_s_at	TNFRSF11B	1.298546377	-0.097827137	11.82213647	3.62E-14	2.459809137
6.79E-09	14.00469998	209101_at	CTGF	1.292071511	0.582477517	8.761878362	1.40E-10	2.448794162
9.85E-15	29.70270702	204017_at	KDELR3	1.29179032	0.424467963	15.10828936	1.84E-17	2.448316922
5.19E-12	22.37779335	242907_at	GBP2	1.290738055	-0.132641953	11.8857467	3.09E-14	2.446531833
1.23E-14	29.45055066	204232_at	FCER1G	1.290037721	0.809841437	14.98771594	2.38E-17	2.445344491
4.83E-19	42.17070314	1555852_at	PSMB8-AS1	1.286292154	0.267358969	22.22050239	4.42E-23	2.43900405
2.62E-14	28.46087692	203416_at	CD53	1.277354016	0.572020118	14.52173096	6.52E-17	2.423940047
1.00E-10	18.93355371	213975_s_at	LYZ	1.27664067	0.995172445	10.54141599	9.93E-13	2.422741817
5.88E-10	16.84564049	204620_s_at	VCAN	1.274249288	0.157983872	9.769136077	8.10E-12	2.418729255
2.25E-11	20.65478528	222288_at		1.27186625	0.51503606	11.20150002	1.76E-13	2.414737305
1.38E-09	15.87547297	202718_at	IGFBP2	1.270551068	0.54421339	9.419909777	2.15E-11	2.412536999
8.39E-09	13.75571964	201631_s_at	IER3	1.27012391	1.096844723	8.675710017	1.80E-10	2.411822793
5.25E-14	27.70722335	217767_at	C3	1.269502169	1.747514838	14.17440113	1.40E-16	2.410783622
1.98E-10	18.12344143	209156_s_at	COL6A2	1.261933663	0.354690757	10.23825201	2.24E-12	2.398169555
6.78E-12	22.0221877	202957_at	HCLS1	1.259386043	0.226141581	11.74249873	4.43E-14	2.393938422
2.65E-09	15.08784551	1557905_s_at	CD44	1.255500911	0.508648088	9.1405064	4.73E-11	2.387500294
1.54E-10	18.42887472	219607_s_at	MS4A4A	1.254916265	0.052397362	10.35201183	1.65E-12	2.386532966
8.69E-09	13.71222705	220491_at	HAMP	1.254655672	0.874933351	8.660689789	1.88E-10	2.386101927
7.91E-15	29.9667072	213095_x_at	AIF1	1.252773365	0.689793549	15.23534725	1.40E-17	2.382990773
1.44E-14	29.19382065	202546_at	VAMP8	1.25254509	0.500622848	14.86573406	3.09E-17	2.382613746
1.23E-14	29.44523409	227628_at	GPX8	1.252230876	0.142315713	14.9851819	2.39E-17	2.382094878
7.87E-12	21.84415933	209083_at	CORO1A	1.251507637	-0.244747801	11.67118818	5.30E-14	2.380901006
8.19E-13	24.49206521	235371_at	GXYLT2	1.247259437	0.540015377	12.76064267	3.65E-15	2.373900451
2.77E-13	25.79486657	201743_at	CD14	1.246433796	1.22760683	13.32075307	9.77E-16	2.372542279
1.19E-13	26.784988	202458_at	PRSS23	1.245084025	0.788133715	13.75789269	3.58E-16	2.37032359
1.99E-13	26.16763525	202796_at	SYNPO	1.242367544	1.194306265	13.48413976	6.69E-16	2.365864656
2.80E-15	31.29036748	203868_s_at	VCAM1	1.228799819	0.45019697	15.88540383	3.63E-18	2.343719342
2.97E-11	20.35620065	203561_at	FCGR2A	1.221521575	0.137815639	11.0853731	2.37E-13	2.331925301
1.59E-12	23.73874813	1555812_a_at	ARHGDIB	1.219597096	0.266011616	12.44423355	7.82E-15	2.328816709
1.25E-11	21.33195581	209835_x_at	CD44	1.216830013	0.794461749	11.46749983	8.88E-14	2.32435433
6.16E-11	19.48569135	213060_s_at	CHI3L2	1.210796741	-0.163447399	10.75073343	5.70E-13	2.314654303
7.82E-10	16.50061032	224851_at	CDK6	1.209519443	0.493790896	9.644274603	1.15E-11	2.312605918
2.29E-13	26.02389219	224847_at	CDK6	1.209464564	0.261871128	13.42096789	7.74E-16	2.31251795
8.05E-12	21.81285426	223620_at	GPR34	1.208349155	-0.244497653	11.65867633	5.47E-14	2.310730734
7.41E-09	13.89745998	210889_s_at	FCGR2B	1.208257861	0.16683443	8.724725877	1.56E-10	2.310584516
3.85E-13	25.39500557	212070_at	GPR56	1.206160367	0.970949968	13.14705757	1.46E-15	2.307227662
7.15E-13	24.65431296	201288_at	ARHGDIB	1.203421467	0.713785116	12.82949329	3.10E-15	2.302851637
4.24E-10	17.23450892	219666_at	MS4A6A	1.198657667	0.067081058	9.910766126	5.48E-12	2.295260127
8.32E-15	29.9069016	218731_s_at	VWA1	1.197812274	0.730457099	15.20648996	1.49E-17	2.293915541
2.33E-05	4.568070924	202018_s_at	LTF	1.19773279	-0.243114571	5.643458672	1.87E-06	2.293789163
1.77E-13	26.31512679	201720_s_at	LAPTM5	1.196067504	0.880584389	13.54918051	5.76E-16	2.291142997
1.31E-15	32.19473129	203923_s_at	CYBB	1.194789535	0.831527939	16.34246876	1.44E-18	2.289114354
6.81E-05	3.343521045	214677_x_at	IGLC1	1.194756348	0.127629625	5.2456077	6.49E-06	2.289061696
2.31E-10	17.93552266	217966_s_at	FAM129A	1.189911779	-0.236128838	10.16857984	2.71E-12	2.281387921
1.03E-12	24.23222164	218678_at	NES	1.185987595	1.272024167	12.65089991	4.75E-15	2.275190892
2.83E-10	17.70553438	1552455_at	PRUNE2	1.184969598	-0.284029283	10.0836359	3.41E-12	2.273586035
8.76E-11	19.09233656	204319_s_at	RGS10	1.18402647	0.020258394	10.60138329	8.46E-13	2.272100217
1.07E-08	13.47353406	1555229_a_at	C1S	1.182463393	0.16190328	8.578423035	2.39E-10	2.26963986
3.37E-11	20.21515223	205932_s_at	MSX1	1.180443824	-0.039465222	11.03075805	2.73E-13	2.266464908
1.94E-08	12.79013783	206391_at	RARRES1	1.174625021	-0.03449857	8.344395033	4.76E-10	2.257342015
1.58E-15	31.99366401	203729_at	EMP3	1.168124262	1.00120891	16.23991554	1.76E-18	2.247193352
1.80E-11	20.90721908	207154_at	DIO3	1.164177552	0.830264855	11.3002276	1.36E-13	2.241054218
6.72E-09	14.01613603	202869_at	OAS1	1.162843225	0.108748866	8.765843743	1.39E-10	2.238982459
5.43E-11	19.65245287	212588_at	PTPRC	1.161030695	-0.131145195	10.81439537	4.82E-13	2.236171279
1.29E-09	15.95455464	208018_s_at	HCK	1.160600895	0.048518665	9.448162614	1.98E-11	2.235505189
7.65E-10	16.53023869	1552390_a_at	ERICH5	1.159229539	0.304635711	9.654967543	1.11E-11	2.233381237
2.62E-14	28.46613056	205173_x_at	CD58	1.158361512	0.217416095	14.52417467	6.48E-17	2.232037881
4.86E-11	19.77225431	227868_at	LOC154761	1.15744866	0.518510156	10.86025866	4.27E-13	2.230626026
4.25E-15	30.77642319	224733_at	CMTM3	1.157430654	0.700197342	15.63038753	6.14E-18	2.230598186
1.08E-16	35.18974618	217995_at	SQRDL	1.157184946	1.048591465	17.93696397	6.57E-20	2.230218322
4.15E-12	22.62641857	210176_at	TLR1	1.154543804	-0.22995536	11.98654754	2.41E-14	2.226139195
0.002462333	-0.687135459	209728_at	HLA-DRB4	1.15338228	0.102630919	3.886023073	0.000404467	2.224347636
1.72E-13	26.35438464	204489_s_at	CD44	1.152236097	1.278925255	13.56653042	5.54E-16	2.222581152
1.65E-08	12.97202132	211742_s_at	EVI2B	1.143089258	-0.141243143	8.406467727	3.96E-10	2.208534329
3.71E-09	14.70039904	204439_at	IFI44L	1.142107588	-0.001632653	9.004346516	6.99E-11	2.207032062
1.91E-13	26.22080302	207643_s_at	TNFRSF1A	1.141296925	0.840169582	13.50755972	6.34E-16	2.205792259
8.31E-13	24.46059762	203088_at	FBLN5	1.139483209	0.168237986	12.74731842	3.77E-15	2.203020941
2.04E-12	23.44227125	1567628_at	CD74	1.138542578	0.787011121	12.32115258	1.06E-14	2.201585049
1.68E-12	23.66156869	201487_at	CTSC	1.136006794	0.546024713	12.41211528	8.46E-15	2.197718785
9.08E-15	29.80231694	203104_at	CSF1R	1.133184713	0.820659428	15.1561304	1.66E-17	2.19342399
6.83E-13	24.70856567	201136_at	PLP2	1.131202557	0.820008205	12.85257213	2.93E-15	2.190412458
1.03E-12	24.23709107	223592_s_at	RNF135	1.128004485	0.49642627	12.65295058	4.73E-15	2.185562273
2.74E-11	20.43974959	228080_at	LAYN	1.125588602	-0.183442617	11.11779691	2.18E-13	2.181905475
1.58E-10	18.39314207	224252_s_at	FXYD5	1.122786198	-0.09152993	10.33866961	1.71E-12	2.177671283
6.45E-12	22.08041894	218729_at	LXN	1.122101662	0.789228462	11.76588194	4.17E-14	2.176638258
6.07E-11	19.50533306	1554474_a_at	MOXD1	1.120101163	0.614637319	10.75822097	5.59E-13	2.173622135
1.75E-14	28.94759892	221773_at	ELK3	1.11999342	0.509001413	14.74947496	3.97E-17	2.173459812
2.15E-09	15.33605805	213603_s_at	RAC2	1.118698123	-0.034775562	9.228173954	3.69E-11	2.171509288
3.57E-08	12.07995496	239367_at	BDNF	1.11865916	0.050931501	8.103435274	9.70E-10	2.171450642
1.54E-13	26.49535123	214181_x_at	LST1	1.116715559	0.216800424	13.62896254	4.80E-16	2.168527229
2.55E-14	28.50893871	201721_s_at	LAPTM5	1.113929108	1.440697561	14.54409846	6.20E-17	2.164342933
1.31E-10	18.62055543	205786_s_at	ITGAM	1.113641022	0.025168741	10.42373632	1.36E-12	2.163910787
2.74E-08	12.38965008	218035_s_at	RBM47	1.11284408	-0.289336773	8.208242395	7.11E-10	2.162715778
2.30E-11	20.63174282	202086_at	MX1	1.112821433	0.814411835	11.19251326	1.80E-13	2.162681828
2.01E-12	23.46038731	226811_at	FAM46C	1.112005175	0.080336968	12.32865033	1.04E-14	2.161458557
1.04E-07	10.83067299	219386_s_at	SLAMF8	1.109853777	-0.242534423	7.684577918	3.40E-09	2.158237715
5.56E-11	19.62079945	206082_at	HCP5	1.109750997	-0.11543134	10.80229556	4.97E-13	2.158083964
7.36E-12	21.92965343	223343_at	MS4A7	1.109018588	0.104869557	11.70540004	4.86E-14	2.156988654
3.39E-07	9.451574113	243509_at		1.107804855	0.640277005	7.228567288	1.36E-08	2.155174752
1.50E-11	21.11477444	223333_s_at	ANGPTL4	1.104873375	0.272892643	11.38178554	1.10E-13	2.150799997
4.83E-07	9.036463344	213537_at	HLA-DPA1	1.103188835	-0.109390014	7.092405018	2.07E-08	2.148290116
1.32E-14	29.32309825	38241_at	BTN3A3	1.100756199	0.360978607	14.92706096	2.71E-17	2.144670775
3.01E-15	31.18970853	223217_s_at	NFKBIZ	1.100554753	1.302091277	15.83519132	4.02E-18	2.144371332
4.54E-11	19.8574821	202269_x_at	GBP1	1.099774975	0.760323801	10.89295209	3.92E-13	2.143212611
2.16E-12	23.37761003	203148_s_at	TRIM14	1.09962481	-0.054321448	12.29441535	1.13E-14	2.142989543
2.35E-11	20.60661364	204430_s_at	SLC2A5	1.09941015	0.432160614	11.18271745	1.84E-13	2.142670709
1.50E-10	18.46615899	209933_s_at	CD300A	1.099060884	0.044515499	10.36594292	1.59E-12	2.142152046
1.78E-13	26.30554265	209035_at	MDK	1.09747795	0.963962126	13.54494726	5.82E-16	2.139802952
6.32E-09	14.08483253	203508_at	TNFRSF1B	1.096561423	0.123528978	8.789677918	1.30E-10	2.138443993
2.09E-18	40.33965914	225415_at	DTX3L	1.095012966	0.864553805	21.01049438	3.06E-22	2.136150014
9.05E-12	21.68122695	219410_at	TMEM45A	1.090014498	0.349003592	11.60615812	6.24E-14	2.128761757
2.29E-16	34.30961405	208747_s_at	C1S	1.088778796	1.260517256	17.45494613	1.63E-19	2.126939204
4.16E-11	19.96025994	203407_at	PPL	1.085425014	0.662559157	10.932451	3.53E-13	2.122000527
1.06E-08	13.47616828	204924_at	TLR2	1.08457572	-0.194575581	8.579329411	2.39E-10	2.120751702
1.10E-10	18.81844232	201798_s_at	MYOF	1.083478914	0.376968134	10.49805562	1.11E-12	2.119140018
2.45E-08	12.51503981	211368_s_at	CASP1	1.083378831	-0.237807498	8.25079443	6.27E-10	2.118993014
3.72E-09	14.69751802	207714_s_at	SERPINH1	1.079800008	0.113306541	9.003337116	7.01E-11	2.113743046
3.38E-10	17.49251072	203723_at	ITPKB	1.079086561	-0.170892211	10.00527345	4.23E-12	2.112698008
7.47E-09	13.88606609	201761_at	MTHFD2	1.078779342	0.210627493	8.720781974	1.58E-10	2.112248161
4.10E-10	17.27627483	242100_at	CHSY3	1.073385805	0.340789144	9.926035673	5.25E-12	2.104366232
3.42E-05	4.130625244	211161_s_at	COL3A1	1.071552673	-0.371813593	5.501668828	2.92E-06	2.101694059
7.47E-06	5.865877804	205694_at	TYRP1	1.071215486	0.61646501	6.063057033	5.04E-07	2.101202907
6.04E-15	30.36444495	223159_s_at	NEK6	1.070562453	0.255351683	15.42837742	9.35E-18	2.100252017
4.28E-06	6.510548151	201650_at	KRT19	1.0702683	-0.291378104	6.271410601	2.63E-07	2.099823839
3.59E-08	12.07501512	228188_at	FOSL2	1.067349694	0.829884157	8.101766824	9.75E-10	2.095580139
2.71E-10	17.75286403	222446_s_at	BACE2	1.06730435	0.002767591	10.10108756	3.25E-12	2.095514276
4.00E-09	14.6083919	204298_s_at	LOX	1.066662003	-0.084365824	8.972132804	7.66E-11	2.094581474
1.47E-10	18.49690245	208161_s_at	ABCC3	1.064532709	0.06685868	10.37743739	1.54E-12	2.091492332
9.42E-11	19.00175561	213425_at	WNT5A	1.063997083	0.182714181	10.56715138	9.27E-13	2.090715973
3.17E-06	6.863391627	202628_s_at	SERPINE1	1.061374833	0.501479416	6.38555039	1.84E-07	2.086919329
7.01E-17	35.8078429	200986_at	SERPING1	1.05919568	1.764174527	18.28252351	3.46E-20	2.083769471
3.16E-10	17.56942468	221666_s_at	PYCARD	1.057363338	-0.040081878	10.0335321	3.91E-12	2.081124592
7.51E-12	21.89711977	221009_s_at	ANGPTL4	1.051286448	1.000370253	11.69237391	5.02E-14	2.072376958
5.72E-10	16.87777464	223922_x_at	MS4A6A	1.047829474	0.149120243	9.780803059	7.84E-12	2.067417091
4.29E-07	9.17427747	202291_s_at	MGP	1.046680029	0.694910318	7.137559979	1.80E-08	2.065770564
3.69E-09	14.70854013	201645_at	TNC	1.046451393	0.571073054	9.007199092	6.93E-11	2.06544321
7.55E-13	24.58977056	225579_at	PQLC3	1.046085912	0.116336219	12.80207417	3.31E-15	2.064920032
2.16E-15	31.62721667	223218_s_at	NFKBIZ	1.045200933	1.414413622	16.0543913	2.57E-18	2.063653757
1.97E-09	15.44465527	200974_at	ACTA2	1.045124894	1.274731517	9.266639784	3.31E-11	2.063544992
6.59E-13	24.75128113	223220_s_at	PARP9	1.040379965	0.681213898	12.87076307	2.81E-15	2.056769277
2.24E-11	20.6663922	225710_at	GNB4	1.039696992	-0.004521154	11.20602841	1.74E-13	2.055795831
5.05E-12	22.41847566	205076_s_at	MTMR11	1.037702609	0.047911535	11.90220394	2.97E-14	2.052955861
0.000231553	1.959423463	210809_s_at	POSTN	1.037632409	-0.38757855	4.790523972	2.66E-05	2.052855968
5.11E-06	6.306820514	201110_s_at	THBS1	1.037377091	-0.320653868	6.205547997	3.23E-07	2.0524927
6.76E-08	11.34425334	221354_s_at	MCHR1	1.035908884	-0.335116438	7.856042384	2.03E-09	2.050404974
2.25E-08	12.61521945	229390_at	FAM26F	1.035523117	-0.083217814	8.284840907	5.67E-10	2.049856784
3.06E-07	9.569391316	205898_at	CX3CR1	1.033892226	0.85508648	7.267297767	1.21E-08	2.047540838
1.52E-10	18.44853325	231577_s_at	GBP1	1.033855485	0.90455495	10.35935593	1.62E-12	2.047488693
1.42E-10	18.5341802	205475_at	SCRG1	1.032393514	1.360675504	10.39138383	1.48E-12	2.045414899
5.72E-09	14.20460366	206932_at	CH25H	1.0304323	-0.147089706	8.831290408	1.15E-10	2.042636231
1.67E-12	23.67131583	228617_at	XAF1	1.029218914	0.303719912	12.41616854	8.38E-15	2.040918983
1.81E-10	18.23037839	211429_s_at	SERPINA1	1.025525325	0.793857348	10.27800765	2.01E-12	2.035700504
1.42E-11	21.17549602	225401_at	C1orf85	1.025144013	0.29123484	11.40571165	1.04E-13	2.035162528
2.05E-08	12.72100911	210916_s_at	CD44	1.024343885	0.394785423	8.320842473	5.10E-10	2.034034127
1.17E-16	35.0622835	202307_s_at	TAP1	1.022437536	1.134415796	17.86643469	7.49E-20	2.03134817
9.14E-21	47.08863102	209790_s_at	CASP6	1.021578193	0.966859257	25.83688559	2.25E-25	2.030138555
8.34E-06	5.742260471	208146_s_at	CPVL	1.020767167	-0.343649954	6.023116757	5.71E-07	2.028997611
4.99E-10	17.03679435	243366_s_at		1.020406386	0.05224352	9.838635209	6.68E-12	2.028490275
2.92E-09	14.97897556	201324_at	EMP1	1.01997621	0.473364453	9.102162857	5.28E-11	2.02788552
3.31E-09	14.83532268	209310_s_at	CASP4	1.017499577	-0.070802749	9.051669136	6.10E-11	2.024407293
0.000165151	2.336314638	203305_at	F13A1	1.017258762	0.758531672	4.915236445	1.81E-05	2.024069406
3.12E-12	22.95381917	1555705_a_at	CMTM3	1.016693308	0.334417134	12.12011197	1.73E-14	2.023276242
1.59E-08	13.02278753	213566_at	RNASE6	1.015920205	0.035584077	8.423820244	3.76E-10	2.022192311
2.12E-11	20.72882841	204339_s_at	RGS4	1.012489769	0.572246785	11.23040595	1.63E-13	2.017389661
4.67E-14	27.84273594	214175_x_at	PDLIM4	1.01244297	0.999232919	14.23638502	1.22E-16	2.01732422
1.38E-05	5.172908017	205819_at	MARCO	1.010266592	-0.084872202	5.839128683	1.02E-06	2.01428328
0.00010565	2.844739704	203180_at	ALDH1A3	1.009772909	-0.25026731	5.082467655	1.08E-05	2.01359412
1.14E-12	24.11155188	213503_x_at	ANXA2	1.009728108	1.589471571	12.60015321	5.37E-15	2.013531592
1.35E-07	10.5287247	216598_s_at	CCL2	1.008982486	0.972546029	7.584210175	4.61E-09	2.012491215
3.02E-10	17.61932763	226670_s_at	PABPC1L	1.006746247	0.007113084	10.05188772	3.72E-12	2.009374185
2.40E-07	9.850635907	206825_at	OXTR	1.005415806	0.808554982	7.359912991	9.11E-09	2.007522011
4.22E-11	19.94256233	210612_s_at	SYNJ2	1.004152979	0.222493267	10.92564385	3.60E-13	2.005765546
1.09E-08	13.44504125	223501_at	TNFSF13B	1.003192655	0.10272957	8.568621447	2.46E-10	2.00443086
3.12E-12	22.95238748	203851_at	IGFBP6	1.000470558	1.349439244	12.11952584	1.73E-14	2.000652438
7.59E-08	11.21399173	202878_s_at	CD93	0.99952199	0.234941067	7.812460644	2.32E-09	1.999337448
8.38E-08	11.09393473	1555728_a_at	MS4A4A	0.998111469	-0.297987111	7.772349414	2.61E-09	1.997383653
1.31E-11	21.28343322	209906_at	C3AR1	0.998009242	0.636217495	11.44831619	9.32E-14	1.997242127
7.77E-15	30.0049442	223158_s_at	NEK6	0.996944736	0.802794234	15.25382013	1.35E-17	1.995768986
1.57E-05	5.021783649	202627_s_at	SERPINE1	0.996107104	0.480636446	5.790268084	1.18E-06	1.994610575
3.57E-07	9.388880114	201785_at	RNASE1	0.995533328	0.549742013	7.207973341	1.45E-08	1.993817454
8.11E-11	19.17851717	213923_at	RAP2B	0.994939304	0.354940445	10.63400757	7.76E-13	1.992996675
2.38E-14	28.59213515	202345_s_at	FABP5	0.993678074	1.679434014	14.5828798	5.70E-17	1.991255124
9.41E-05	2.978985008	233932_at		0.993341738	0.423130467	5.126457134	9.40E-06	1.990790955
2.90E-12	23.03538622	223454_at	CXCL16	0.992575874	0.624824439	12.15353516	1.59E-14	1.989734412
3.18E-12	22.93190579	212613_at	BTN3A2	0.992570524	0.58752628	12.11114275	1.77E-14	1.989727034
5.82E-14	27.59247898	38671_at	PLXND1	0.991723791	0.672335678	14.12207531	1.58E-16	1.988559584
4.44E-10	17.17691204	222670_s_at	MAFB	0.99151503	0.381641524	9.889727372	5.81E-12	1.988271856
3.83E-15	30.8887579	202180_s_at	MVP	0.989822753	1.096017548	15.68584006	5.47E-18	1.985940987
6.33E-10	16.75638717	208965_s_at	IFI16	0.988733774	-0.081507341	9.736765021	8.86E-12	1.984442518
2.57E-10	17.81247147	218424_s_at	STEAP3	0.98801001	0.092679975	10.12308776	3.07E-12	1.983447224
6.04E-15	30.37503194	212419_at	ZCCHC24	0.987214941	1.271280009	15.43354215	9.25E-18	1.982354447
1.66E-12	23.6833917	204174_at	ALOX5AP	0.986589338	0.832478357	12.42119138	8.27E-15	1.981495015
4.75E-13	25.12700166	208012_x_at	SP110	0.986411581	0.296872529	13.03153248	1.92E-15	1.981250886
8.46E-06	5.725850014	211958_at	IGFBP5	0.985415078	0.920418566	6.017814619	5.81E-07	1.979882863
2.73E-12	23.11261465	208816_x_at	ANXA2P2	0.98537385	0.514214951	12.18523522	1.47E-14	1.979826285
3.03E-09	14.93642298	226878_at	HLA-DOA	0.984907596	0.036259503	9.087193865	5.51E-11	1.979186543
6.04E-15	30.36004214	218345_at	TMEM176A	0.982574138	1.530562142	15.42622997	9.39E-18	1.975987935
3.51E-13	25.49978805	226040_at	RP11-395B7.7	0.980905341	0.548727126	13.19241886	1.32E-15	1.973703588
8.96E-07	8.325189434	203535_at	S100A9	0.979182464	0.121395023	6.860074674	4.23E-08	1.971347983
4.70E-11	19.81697404	226372_at	CHST11	0.978587608	0.653563425	10.87740632	4.08E-13	1.970535319
0.000100145	2.906338289	1555745_a_at	LYZ	0.977727862	-0.098001114	5.102660186	1.01E-05	1.969361366
1.26E-19	43.6400498	201666_at	TIMP1	0.976834057	1.920864728	23.2420446	9.25E-24	1.968141649
5.92E-11	19.53677921	204989_s_at	ITGB4	0.975799105	0.476947196	10.77021441	5.41E-13	1.966730262
4.14E-12	22.63126851	211991_s_at	HLA-DPA1	0.975038229	1.527898275	11.98851921	2.39E-14	1.965693284
1.57E-12	23.7541238	226757_at	IFIT2	0.974528665	0.785732965	12.4506387	7.70E-15	1.964999118
2.57E-08	12.46322629	209732_at	CLEC2B	0.974317474	0.114049759	8.233202748	6.60E-10	1.96471149
1.24E-08	13.30366832	207655_s_at	BLNK	0.971691358	-0.267417926	8.520046785	2.84E-10	1.961138408
4.33E-08	11.86079825	201792_at	AEBP1	0.970889435	0.344784435	8.029511811	1.21E-09	1.960048611
6.17E-08	11.45218445	227266_s_at	FYB	0.970667352	-0.151017381	7.892201991	1.82E-09	1.959746912
3.18E-17	37.07335835	205011_at	VWA5A	0.970132658	1.040567036	19.00892965	9.31E-21	1.959020722
7.62E-09	13.86237269	209686_at	S100B	0.969346658	0.596195861	8.712582787	1.62E-10	1.957953711
7.08E-13	24.66819584	201590_x_at	ANXA2	0.968726131	1.655576372	12.8353963	3.06E-15	1.957111744
1.59E-09	15.69698414	221698_s_at	CLEC7A	0.967856027	-0.031242295	9.356278319	2.57E-11	1.955931746
1.42E-06	7.796050097	209596_at	MXRA5	0.966333125	0.046181475	6.687919338	7.20E-08	1.953868164
5.32E-12	22.34402112	203964_at	NMI	0.964606256	0.627880571	11.87209565	3.20E-14	1.951530832
5.43E-11	19.64813874	205859_at	LY86	0.963865189	0.192483323	10.81274581	4.84E-13	1.95052865
6.15E-11	19.48872535	211744_s_at	CD58	0.963787727	-0.371945566	10.75188982	5.68E-13	1.950423923
2.01E-12	23.46510647	204821_at	BTN3A3	0.963077921	0.451230521	12.33060396	1.03E-14	1.949464551
1.46E-09	15.80493845	227265_at	FGL2	0.962213934	0.261919554	9.394741746	2.30E-11	1.948297424
5.23E-12	22.36482232	212828_at	SYNJ2	0.959021564	0.14834226	11.88050252	3.13E-14	1.943991033
8.00E-11	19.19682655	222184_at	LINC00965	0.958118323	0.391520449	10.64094569	7.62E-13	1.942774322
4.00E-10	17.30109522	227792_at	ITPRIPL2	0.957294188	0.527042919	9.935115345	5.13E-12	1.941664835
3.53E-09	14.76292605	1568619_s_at	ITPRIPL2	0.955809456	-0.05582904	9.026264704	6.56E-11	1.939667621
1.64E-14	29.02725104	209770_at	BTN3A1	0.955346452	0.74479278	14.78700677	3.66E-17	1.939045225
2.77E-07	9.683009898	203052_at	C2	0.95115233	0.031054371	7.304685225	1.08E-08	1.933416327
2.98E-08	12.29384223	218084_x_at	FXYD5	0.950945727	0.316913804	8.175775267	7.83E-10	1.933139469
1.26E-06	7.932164788	225681_at	CTHRC1	0.950927624	0.228931404	6.732155277	6.28E-08	1.933115212
2.49E-10	17.84939222	1558693_s_at	C1orf85	0.949090014	0.037551302	10.13672663	2.95E-12	1.930654505
1.62E-13	26.43180896	227791_at	SLC9A9	0.947446234	0.166538235	13.6007949	5.12E-16	1.928456006
7.66E-10	16.52422547	235352_at	MR1	0.946237218	-0.059624906	9.652796918	1.12E-11	1.926840587
6.23E-14	27.50021062	209834_at	CHST3	0.944058483	0.09384666	14.080104	1.73E-16	1.923932898
2.01E-08	12.74733229	204731_at	TGFBR3	0.943649805	-0.178300404	8.329808389	4.96E-10	1.923387976
1.81E-09	15.53776901	227677_at	JAK3	0.943592243	0.2034591	9.299675093	3.01E-11	1.923311236
3.03E-13	25.67904528	201954_at	ARPC1B	0.942388589	0.83815047	13.27027597	1.10E-15	1.921707269
5.39E-10	16.94478284	228141_at	GPX8	0.941131908	0.018512485	9.80515289	7.33E-12	1.920034067
2.32E-14	28.62311627	226625_at	TGFBR3	0.940582888	0.734772519	14.59734168	5.52E-17	1.919303532
4.10E-13	25.30687612	205105_at	MAN2A1	0.939746318	0.299703334	13.1089902	1.60E-15	1.918190916
1.66E-12	23.68208329	210427_x_at	ANXA2	0.938635448	1.694354489	12.4206471	8.28E-15	1.916714485
5.74E-15	30.45776657	212063_at	CD44	0.938190391	1.828304357	15.47395118	8.50E-18	1.916123288
1.03E-10	18.89024161	1555980_a_at	LOC100130417	0.937522718	0.49016208	10.52508995	1.04E-12	1.915236721
2.89E-06	6.971099468	207238_s_at	PTPRC	0.937107752	-0.398453018	6.420414546	1.65E-07	1.914685916
8.88E-16	32.62223567	208966_x_at	IFI16	0.932137447	1.366711677	16.56232399	9.26E-19	1.908100879
3.33E-15	31.05894419	203540_at	GFAP	0.930812001	2.24243154	15.77015545	4.60E-18	1.906348656
2.17E-06	7.295171345	203184_at	FBN2	0.929061834	0.524458352	6.525391368	1.19E-07	1.904037422
3.37E-10	17.49973369	203739_at	ZNF217	0.926862773	-0.041257315	10.00792554	4.20E-12	1.90113736
5.49E-13	24.96175849	212647_at	RRAS	0.926274318	0.770563965	12.96065588	2.27E-15	1.900362071
5.33E-07	8.920034169	225647_s_at	CTSC	0.926238376	-0.110963013	7.054293997	2.32E-08	1.900314729
0.00014638	2.474658489	226237_at	COL8A1	0.925532392	-0.340154588	4.960846782	1.57E-05	1.899385036
3.81E-08	12.00534975	201042_at	TGM2	0.92529615	0.374148398	8.078247963	1.05E-09	1.899074035
5.01E-07	8.992836851	206595_at	CST6	0.924695468	-0.402813387	7.078120737	2.16E-08	1.8982835
5.78E-11	19.56904621	203473_at	SLCO2B1	0.924557604	0.172620672	10.78252857	5.24E-13	1.898102108
1.09E-05	5.431090841	228325_at	SPIDR	0.923850172	0.458851205	5.922573631	7.82E-07	1.897171593
3.72E-13	25.43245756	214574_x_at	LST1	0.923717609	0.198379323	13.16325829	1.41E-15	1.896997278
8.28E-13	24.46950113	210982_s_at	HLA-DRA	0.9235114	1.761003941	12.75108745	3.74E-15	1.896726155
2.94E-08	12.30909225	204897_at	PTGER4	0.922515624	-0.218762955	8.180940507	7.71E-10	1.895417448
4.74E-14	27.814556	203041_s_at	LAMP2	0.921675628	0.983386124	14.22347866	1.26E-16	1.894314181
3.29E-12	22.88637361	219725_at	TREM2	0.921567307	0.674883059	12.0925199	1.85E-14	1.894171956
7.20E-09	13.93537926	218627_at	DRAM1	0.921127744	0.103457807	8.737856059	1.51E-10	1.893594924
2.16E-15	31.64207381	212423_at	ZCCHC24	0.920142756	1.258071888	16.06187875	2.53E-18	1.892302529
1.24E-08	13.30421233	230391_at	CD84	0.91944865	-0.381284589	8.520233517	2.84E-10	1.891392328
2.40E-08	12.54201603	204563_at	SELL	0.918618385	-0.253669931	8.259958044	6.10E-10	1.890304152
3.77E-15	30.91688364	211799_x_at	HLA-C	0.916707872	1.634970179	15.69974898	5.32E-18	1.887802543
6.89E-10	16.65478167	209762_x_at	SP110	0.915476146	0.144793558	9.69997498	9.81E-12	1.886191486
2.38E-12	23.2636164	227964_at	FRMD8	0.914288003	0.244134266	12.24737154	1.26E-14	1.884638738
4.89E-09	14.38803595	203761_at	SLA	0.914105509	0.161331042	8.895165453	9.56E-11	1.884400355
6.98E-17	35.9680408	221875_x_at	HLA-F	0.913457057	1.569187766	18.37305767	2.93E-20	1.883553559
1.70E-10	18.31444818	228531_at	SAMD9	0.911031405	-0.016388414	10.30931747	1.85E-12	1.880389337
3.33E-09	14.82945669	239587_at	TLR3	0.90905438	0.400140861	9.04960966	6.14E-11	1.877814274
5.54E-10	16.9132343	204150_at	STAB1	0.908198477	-0.163647031	9.79368504	7.57E-12	1.87670056
1.42E-07	10.46886622	211654_x_at	HLA-DQB1	0.907240294	0.778525923	7.564350272	4.89E-09	1.87545454
1.62E-07	10.31532093	204829_s_at	FOLR2	0.90706338	-0.118789229	7.513461428	5.71E-09	1.875224572
2.18E-09	15.31525105	225286_at	ARSD	0.905857901	0.222060342	9.220811653	3.77E-11	1.873658338
2.45E-11	20.5636711	213293_s_at	TRIM22	0.905814189	0.968242389	11.1659892	1.92E-13	1.873601569
5.16E-08	11.65362029	202766_s_at	FBN1	0.905016534	0.962156574	7.95980915	1.49E-09	1.872565955
1.28E-08	13.26198912	213397_x_at	RNASE4	0.904911779	0.139164477	8.505744409	2.96E-10	1.872429992
7.03E-14	27.36844924	209619_at	CD74	0.904776782	1.841893407	14.0203294	1.98E-16	1.872254792
2.09E-08	12.69961041	241722_x_at		0.903180497	0.244204468	8.313556179	5.21E-10	1.870184362
2.15E-09	15.3359902	225604_s_at	GLIPR2	0.903136026	0.391176877	9.228149942	3.69E-11	1.870126714
6.81E-08	11.33453218	229937_x_at		0.900749249	-0.328379085	7.852787743	2.05E-09	1.867035357
8.64E-11	19.1080014	203570_at	LOXL1	0.900142367	0.651268061	10.60730931	8.33E-13	1.866250138
1.84E-06	7.486106901	202688_at	TNFSF10	0.899535807	0.50904398	6.587303569	9.84E-08	1.865465666
1.01E-12	24.25504816	204416_x_at	APOC1	0.898902659	1.051996825	12.66051485	4.64E-15	1.864647158
4.33E-10	17.20691763	226603_at	SAMD9L	0.897247116	0.221309718	9.900685007	5.63E-12	1.862508637
3.71E-12	22.74864118	208894_at	HLA-DRA	0.895997726	1.74941581	12.03629833	2.13E-14	1.860896382
8.07E-08	11.14021339	210644_s_at	LAIR1	0.895844824	-0.267036635	7.787804844	2.49E-09	1.860699168
1.86E-10	18.19558546	209723_at	SERPINB9	0.895095795	0.671545902	10.26506414	2.09E-12	1.859733367
3.07E-06	6.902613521	244503_at		0.894006078	-0.360356623	6.398244853	1.77E-07	1.858329177
9.69E-11	18.97207406	204039_at	CEBPA	0.893870419	0.33971689	10.55594718	9.55E-13	1.858154444
2.78E-08	12.37385548	205249_at	EGR2	0.893717145	0.466361347	8.202887227	7.22E-10	1.857957042
1.81E-11	20.90091075	212573_at	ENDOD1	0.893344416	0.649190245	11.2977542	1.37E-13	1.857477089
3.51E-11	20.15781089	226658_at	PDPN	0.892577553	0.830620473	11.00859906	2.90E-13	1.856490012
6.39E-05	3.416574015	209774_x_at	CXCL2	0.888975243	0.055332326	5.269437343	6.02E-06	1.851860266
3.60E-16	33.69331729	217728_at	S100A6	0.887304937	1.671336221	17.12422998	3.08E-19	1.849717483
2.31E-09	15.24771036	201939_at	PLK2	0.886258637	0.26873412	9.196930133	4.03E-11	1.84837648
5.12E-09	14.33542912	211980_at	COL4A1	0.886011777	0.3965693	8.876828616	1.01E-10	1.848060231
1.03E-12	24.22982655	213051_at	ZC3HAV1	0.885673107	0.864313251	12.64989134	4.76E-15	1.847626453
1.04E-11	21.53705854	200771_at	LAMC1	0.883147953	0.636276013	11.54880192	7.22E-14	1.844395374
3.42E-12	22.83618168	201746_at	TP53	0.882668333	0.074353319	12.07201246	1.95E-14	1.843782313
1.14E-13	26.84362332	203042_at	LAMP2	0.882640115	1.049821737	13.78410175	3.37E-16	1.84374625
1.06E-08	13.48641202	221870_at	EHD2	0.881996889	-0.001214453	8.582854374	2.36E-10	1.842924398
1.06E-12	24.18846322	201069_at	MMP2	0.881447053	1.080990804	12.63248181	4.97E-15	1.842222161
1.29E-05	5.251081698	215646_s_at	VCAN	0.879904526	-0.441826546	5.864397816	9.38E-07	1.840253513
1.53E-14	29.11741377	206332_s_at	IFI16	0.879735669	1.306257275	14.82958074	3.34E-17	1.840038138
5.35E-11	19.66906479	223855_s_at	MCHR1	0.879236637	0.273865836	10.82074843	4.74E-13	1.839401774
4.15E-12	22.62278395	211967_at	TMEM123	0.878455951	0.917093638	11.98507007	2.41E-14	1.838406688
4.28E-09	14.53728177	201579_at	FAT1	0.878199535	0.532270892	8.947266742	8.23E-11	1.838079969
2.41E-10	17.89239866	224927_at	PPP1R18	0.87815243	0.474738601	10.15262522	2.83E-12	1.838019955
6.83E-06	5.966399461	205119_s_at	FPR1	0.877060936	-0.275798179	6.095536192	4.55E-07	1.836629898
3.44E-06	6.762560149	204508_s_at	CA12	0.876788809	-0.38707777	6.352922198	2.04E-07	1.836283498
2.94E-10	17.6572012	1557458_s_at	SHB	0.875382523	0.093325248	10.06582967	3.58E-12	1.834494428
7.51E-12	21.89609531	213455_at	FAM114A1	0.874683918	0.994056566	11.69196386	5.03E-14	1.833606315
3.27E-14	28.21540938	209124_at	MYD88	0.874283275	0.811990245	14.40790275	8.36E-17	1.833097185
7.79E-07	8.482160245	204429_s_at	SLC2A5	0.874204865	-0.086059305	6.911250424	3.61E-08	1.832997559
9.34E-11	19.01391005	211538_s_at	HSPA2	0.873595243	0.904549659	10.57174127	9.16E-13	1.832223176
1.95E-07	10.09715774	1552389_at	ERICH5	0.873360182	0.17126521	7.441288313	7.11E-09	1.831924673
1.47E-08	13.11026105	1553906_s_at	FGD2	0.873278655	0.015493289	8.453747891	3.45E-10	1.831821153
3.45E-06	6.761250084	204192_at	CD37	0.872054772	-0.419174626	6.352498333	2.04E-07	1.830267822
3.66E-07	9.35906537	210839_s_at	ENPP2	0.871350616	0.506856446	7.198183451	1.49E-08	1.829374715
2.85E-13	25.75916895	221898_at	PDPN	0.870904666	1.303426908	13.30518091	1.01E-15	1.828809326
7.60E-17	35.69540304	208659_at	CLIC1	0.870547448	1.371665837	18.21922012	3.89E-20	1.828356561
2.09E-06	7.33786261	209295_at	TNFRSF10B	0.86608811	0.222682313	6.539230005	1.14E-07	1.822713877
1.85E-14	28.88737666	212658_at	LHFPL2	0.865633326	1.049144587	14.72114756	4.22E-17	1.822139389
5.49E-09	14.24929868	211366_x_at	CASP1	0.865592255	-0.104289677	8.846837978	1.10E-10	1.822087517
3.27E-09	14.85218154	208712_at	CCND1	0.865316551	0.804797642	9.057589127	6.00E-11	1.821739343
3.26E-08	12.18223758	215241_at	ANO3	0.863279203	-0.006660784	8.138004635	8.75E-10	1.819168532
1.10E-08	13.44102775	1556601_a_at	SPATA13	0.861258922	-0.185366748	8.567241111	2.47E-10	1.816622838
2.65E-09	15.09450371	205990_s_at	WNT5A	0.860335266	0.288386743	9.142853533	4.70E-11	1.815460154
1.33E-08	13.21348288	218898_at	FAM57A	0.858146538	0.144804707	8.489109712	3.11E-10	1.812707988
3.45E-12	22.82553452	217998_at	PHLDA1	0.857718478	-0.156305367	12.0676651	1.97E-14	1.812170222
4.62E-09	14.44854116	224848_at	CDK6	0.857131369	0.056932504	8.916273416	9.00E-11	1.811432904
1.36E-05	5.182845922	205266_at	LIF	0.85672022	0.30257348	5.842341235	1.01E-06	1.810916744
3.84E-10	17.34755465	216331_at	ITGA7	0.85656881	0.618213697	9.952121705	4.89E-12	1.810726698
7.00E-06	5.938490962	203886_s_at	FBLN2	0.856416997	-0.105719375	6.086518634	4.68E-07	1.810536169
3.82E-08	11.99945922	222549_at	CLDN1	0.856304812	-0.23001685	8.076260258	1.05E-09	1.810395385
3.38E-05	4.143473365	229218_at	COL1A2	0.855244036	-0.15811931	5.505837668	2.88E-06	1.809064738
4.57E-08	11.79654326	204646_at	DPYD	0.855144747	0.162976947	8.007875431	1.29E-09	1.808940238
5.71E-05	3.543568891	213006_at	CEBPD	0.854648092	0.478001386	5.310827993	5.29E-06	1.808317609
4.33E-07	9.164007993	209970_x_at	CASP1	0.854631686	-0.278168481	7.134193496	1.82E-08	1.808297045
7.06E-09	13.96010852	206271_at	TLR3	0.85310945	-0.231665439	8.7464229	1.47E-10	1.806390056
2.56E-15	31.40519002	211529_x_at	HLA-G	0.852489748	1.616101104	15.94284138	3.22E-18	1.805614298
2.71E-09	15.06392375	218872_at	TESC	0.851851313	0.317250501	9.132075607	4.85E-11	1.804815438
1.56E-11	21.06812999	218831_s_at	FCGRT	0.851699239	0.711449308	11.36342653	1.16E-13	1.804625202
2.67E-09	15.0794681	209806_at	HIST1H2BK	0.851131786	0.195627487	9.13755357	4.77E-11	1.803915532
3.60E-16	33.66843494	203882_at	IRF9	0.850371549	1.266143325	17.11099286	3.16E-19	1.802965197
7.78E-10	16.50711956	220161_s_at	EPB41L4B	0.849658742	0.011865338	9.646623335	1.14E-11	1.802074609
4.35E-09	14.51835158	204932_at	TNFRSF11B	0.849236874	-0.102149455	8.940651713	8.39E-11	1.801547728
1.09E-07	10.77925672	202023_at	EFNA1	0.848701394	0.989324318	7.667464707	3.58E-09	1.800879179
9.61E-09	13.59685563	234985_at	LDLRAD3	0.848394264	0.355115883	8.620891507	2.12E-10	1.800495838
2.85E-08	12.34453783	211651_s_at	LAMB1	0.848286762	-0.227333224	8.192949927	7.44E-10	1.800361679
0.000120106	2.700012414	202436_s_at	CYP1B1	0.848247563	-0.255151327	5.034969712	1.25E-05	1.800312763
3.97E-13	25.35500414	214783_s_at	ANXA11	0.848239589	-0.134818739	13.12976945	1.53E-15	1.800302812
5.32E-11	19.67874734	203401_at	PRPS2	0.847926876	0.004279762	10.82445237	4.69E-13	1.799912628
1.12E-08	13.41278161	204057_at	IRF8	0.847877814	0.051877071	8.557528806	2.54E-10	1.799851419
7.01E-17	35.81515229	204806_x_at	HLA-F	0.846376661	1.558352737	18.28664554	3.44E-20	1.797979611
1.99E-08	12.75569324	204083_s_at	TPM2	0.844159484	0.697307234	8.33265686	4.92E-10	1.795218544
4.85E-06	6.365695311	242945_at	FAM20A	0.842694843	-0.399995846	6.22457905	3.04E-07	1.793396943
2.39E-08	12.54704987	210895_s_at	CD86	0.84062577	-0.33075267	8.261668357	6.07E-10	1.790826746
3.90E-07	9.285321621	228658_at	MIAT	0.840516825	0.835867784	7.173979442	1.61E-08	1.790691517
1.75E-15	31.86633737	228143_at	CP	0.840394432	1.897129904	16.17525176	2.01E-18	1.790539607
2.42E-13	25.94212977	202133_at	WWTR1	0.840339104	1.293707662	13.38512968	8.41E-16	1.790470941
3.21E-06	6.846697362	223344_s_at	MS4A7	0.840215455	-0.393907345	6.380147617	1.87E-07	1.790317492
1.09E-06	8.097880822	205729_at	OSMR	0.839928962	-0.3997888	6.786055795	5.31E-08	1.789962003
5.13E-12	22.3939643	204041_at	MAOB	0.839832139	1.291718363	11.89228663	3.04E-14	1.789841877
8.34E-12	21.76836419	222750_s_at	SRD5A3	0.8391652	0.117205515	11.64090893	5.72E-14	1.789014648
2.86E-07	9.647000071	214085_x_at	GLIPR1	0.839139419	0.32669759	7.292831782	1.12E-08	1.788982678
9.89E-09	13.56056996	215867_x_at	CA12	0.839105356	0.720913179	8.608388026	2.19E-10	1.78894044
1.19E-15	32.303332	206200_s_at	ANXA11	0.838456323	1.221482681	16.3980853	1.28E-18	1.788135821
0.000101736	2.888013133	208131_s_at	PTGIS	0.837038763	-0.379796946	5.09665447	1.03E-05	1.786379701
1.05E-08	13.49381455	213733_at	MYO1F	0.836812246	0.019496237	8.585401967	2.35E-10	1.786099245
4.45E-10	17.17429568	224701_at	PARP14	0.83627613	0.622784024	9.888772189	5.82E-12	1.78543564
7.91E-14	27.23400989	201058_s_at	MYL9	0.836154602	1.326522486	13.9595346	2.27E-16	1.785285248
2.18E-09	15.31738064	223168_at	RHOU	0.835840656	1.015877585	9.221565067	3.76E-11	1.784896792
2.77E-09	15.03870294	230925_at	APBB1IP	0.83549592	0.450232043	9.123190437	4.97E-11	1.784470337
2.99E-08	12.28571267	210998_s_at	HGF	0.835403492	-0.206715626	8.173022163	7.89E-10	1.784356016
1.74E-06	7.55337628	AFFX-HUMISGF3A/M97935_MB_at	STAT1	0.833536343	0.58256778	6.60912843	9.19E-08	1.78204818
7.22E-15	30.0976309	225214_at	LOC100129034	0.833491429	1.239594949	15.29867265	1.23E-17	1.781992702
5.94E-10	16.83103373	227850_x_at	CDC42EP5	0.833476944	0.608064656	9.763834945	8.22E-12	1.781974811
1.75E-06	7.543748439	205552_s_at	OAS1	0.833244068	0.018806894	6.606004365	9.28E-08	1.781687193
2.77E-16	34.07586772	211911_x_at	HLA-B	0.832753193	2.114242334	17.32886406	2.07E-19	1.78108108
1.55E-09	15.73055283	203813_s_at	SLIT3	0.832444204	0.408888598	9.36823131	2.48E-11	1.780699657
5.91E-11	19.54282487	201162_at	IGFBP7	0.83235849	1.528272749	10.77252104	5.38E-13	1.780593864
2.42E-05	4.527000843	212543_at	AIM1	0.831279828	-0.422564463	5.630158326	1.95E-06	1.779263063
1.62E-08	12.99480496	206243_at	TIMP4	0.830711803	-0.09619117	8.414253981	3.87E-10	1.778562661
3.63E-16	33.64034797	208729_x_at	HLA-B	0.829729445	2.104644883	17.09606155	3.25E-19	1.777352016
6.47E-11	19.4302284	201998_at	ST6GAL1	0.829299117	0.692021424	10.72960607	6.02E-13	1.776821946
1.31E-12	23.955483	218718_at	PDGFC	0.827954574	1.009205216	12.53472228	6.28E-15	1.77516678
4.23E-06	6.524844059	232617_at	CTSS	0.82616568	0.624654477	6.276033251	2.59E-07	1.772966995
4.76E-10	17.09234716	204693_at	CDC42EP1	0.826022668	0.223755874	9.858876725	6.32E-12	1.772791253
7.94E-07	8.460319376	210992_x_at	FCGR2C	0.825877184	-0.383863323	6.904126737	3.69E-08	1.77261249
4.34E-09	14.52150803	243931_at		0.825319124	-0.318662009	8.941754581	8.36E-11	1.771926945
1.70E-05	4.926412262	231007_at		0.824703241	0.352149485	5.759424636	1.30E-06	1.771170675
1.08E-10	18.83855265	222486_s_at	ADAMTS1	0.82437675	0.824979185	10.50562397	1.09E-12	1.770769893
2.53E-07	9.793677002	211395_x_at	FCGR2C	0.823876352	0.253028537	7.341137425	9.65E-09	1.77015581
9.97E-09	13.55073649	218180_s_at	EPS8L2	0.82170682	0.467716858	8.605000677	2.22E-10	1.76749584
3.17E-06	6.864199601	204674_at	LRMP	0.820369027	-0.389496588	6.385811882	1.84E-07	1.765857624
1.24E-10	18.68601976	225764_at	ETV6	0.819747372	0.173208434	10.44829161	1.27E-12	1.765096882
8.80E-06	5.679652624	211571_s_at	VCAN	0.818901621	-0.337392958	6.002888403	6.08E-07	1.764062433
5.15E-10	16.99670856	209417_s_at	IFI35	0.818594965	0.237747311	9.824041631	6.96E-12	1.763687508
7.65E-10	16.53112171	204879_at	PDPN	0.817599434	0.741461574	9.655286308	1.11E-11	1.762470896
0.00028327	1.732395885	202437_s_at	CYP1B1	0.817395585	-0.365657813	4.715045634	3.35E-05	1.762221881
1.88E-07	10.13816235	1566968_at	SPRY4-IT1	0.816797301	0.036878463	7.454841952	6.82E-09	1.761491241
3.76E-09	14.68246327	226817_at	DSC2	0.816163275	0.395538465	8.998063228	7.11E-11	1.760717282
6.29E-12	22.10955832	226538_at	MAN2A1	0.815525252	0.80150118	11.77759391	4.05E-14	1.759938788
1.67E-07	10.27751216	203963_at	CA12	0.815089946	0.598056777	7.500942508	5.93E-09	1.75940784
0.000189239	2.183222056	227860_at	CPXM1	0.813884326	-0.489242574	4.864662073	2.11E-05	1.757938166
5.99E-12	22.17545411	203932_at	HLA-DMB	0.813566564	1.15435254	11.80410606	3.79E-14	1.757551013
1.40E-14	29.24681893	200904_at	HLA-E	0.812616892	1.447636742	14.89085158	2.93E-17	1.756394463
1.38E-08	13.17842244	204205_at	APOBEC3G	0.81258592	-0.135874518	8.477093045	3.22E-10	1.756356758
2.68E-08	12.41440605	226863_at	FAM110C	0.812204208	0.329062204	8.216638099	6.93E-10	1.755892118
3.72E-09	14.69456808	216942_s_at	CD58	0.8108003	-0.292715723	9.002303616	7.03E-11	1.754184264
2.38E-07	9.861783077	215304_at		0.809845489	0.194003892	7.363588606	9.01E-09	1.753023686
6.26E-12	22.12083889	235210_s_at	SBSPON	0.808242896	1.189520669	11.78212984	4.01E-14	1.75107745
1.94E-08	12.78861827	202431_s_at	MYC	0.80757757	-0.078169318	8.343877079	4.76E-10	1.750270095
3.39E-05	4.141649737	201860_s_at	PLAT	0.807569062	0.035054644	5.505245972	2.89E-06	1.750259772
1.70E-05	4.925543554	219895_at	TMEM255A	0.807089987	0.126590586	5.759143659	1.30E-06	1.749678661
2.13E-11	20.72215234	215706_x_at	ZYX	0.806508308	0.816872305	11.22779787	1.64E-13	1.748973352
7.50E-08	11.22728118	219525_at	SLC47A1	0.805603078	0.214300862	7.816903973	2.28E-09	1.747876289
5.53E-11	19.62857888	204337_at	RGS4	0.805446694	1.273396049	10.80526862	4.93E-13	1.747686835
1.34E-06	7.862242622	223660_at	ADORA3	0.804953032	-0.269381075	6.709427276	6.73E-08	1.747088913
3.16E-07	9.533644075	221024_s_at	SLC2A10	0.80453463	0.363207148	7.255542339	1.25E-08	1.746582306
2.65E-09	15.09534225	211964_at	COL4A2	0.80381427	1.0215512	9.14314915	4.70E-11	1.745710428
5.20E-07	8.949356501	202902_s_at	CTSS	0.803743232	0.305075401	7.063888997	2.25E-08	1.745624472
5.25E-06	6.277263421	203638_s_at	FGFR2	0.803255349	-0.076984805	6.195994438	3.33E-07	1.745034245
0.001189182	0.124854302	227742_at	CLIC6	0.803129044	-0.513243541	4.170424789	0.000174566	1.744881479
6.02E-14	27.54634832	204415_at	IFI6	0.802596619	1.61082397	14.10107959	1.65E-16	1.74423765
3.28E-08	12.17657301	230287_at	SGSM1	0.802036146	0.078231531	8.136088976	8.80E-10	1.743560163
9.01E-11	19.06159047	201163_s_at	IGFBP7	0.801948645	1.444712959	10.58975721	8.73E-13	1.743454417
3.52E-08	12.09607271	235458_at	HAVCR2	0.800929468	-0.18123506	8.108879809	9.55E-10	1.742223206
7.89E-07	8.468029283	209392_at	ENPP2	0.800051201	1.186671958	6.906641308	3.66E-08	1.741162919
6.46E-07	8.69673298	219902_at	BHMT2	0.799859241	0.057071494	6.98129167	2.91E-08	1.740931261
2.82E-09	15.01546185	201474_s_at	ITGA3	0.799599474	0.054960909	9.115005845	5.09E-11	1.740617823
2.05E-05	4.709834752	210042_s_at	CTSZ	0.798869973	0.220333905	5.689352437	1.62E-06	1.739737899
6.28E-17	36.12270709	217436_x_at	HLA-J	0.798056973	1.593484982	18.46085065	2.50E-20	1.738757783
2.98E-08	12.2913554	225582_at	ITPRIP	0.79751786	0.124991653	8.174933062	7.85E-10	1.738108157
1.72E-10	18.29357133	227167_s_at	RASSF3	0.796128969	0.739937357	10.30153781	1.89E-12	1.736435676
3.96E-13	25.3630059	204070_at	RARRES3	0.79539202	1.396512028	13.13322644	1.51E-15	1.735548907
7.65E-11	19.24878985	205168_at	DDR2	0.795267881	1.070797358	10.66064991	7.23E-13	1.735399575
1.45E-06	7.772099006	1554464_a_at	CRTAP	0.794601716	0.272316098	6.680138727	7.37E-08	1.734598439
5.38E-10	16.94691052	211582_x_at	LST1	0.794115183	0.342259956	9.805926528	7.32E-12	1.734013563
2.19E-09	15.31282073	231887_s_at	PALD1	0.792893926	0.217439727	9.219951874	3.78E-11	1.732546323
3.78E-11	20.07680205	204929_s_at	VAMP5	0.792858546	0.416981247	10.97733717	3.14E-13	1.732503835
6.21E-12	22.13220562	230119_at	RP1-74M1.3	0.792064203	0.563459413	11.78670152	3.96E-14	1.731550187
3.73E-12	22.74271481	204981_at	SLC22A18	0.791786196	0.30773273	12.03388297	2.14E-14	1.73121655
8.63E-09	13.72291808	1557938_s_at	PTRF	0.791361819	-0.058048479	8.664381082	1.86E-10	1.730707378
2.57E-10	17.81228424	227522_at	CMBL	0.791330441	0.65966814	10.12301861	3.07E-12	1.730669736
2.06E-08	12.7165411	223828_s_at	LGALS12	0.79026942	0.019287668	8.319320937	5.12E-10	1.729397393
3.02E-09	14.94116094	209960_at	HGF	0.788082633	0.508913763	9.088860072	5.49E-11	1.726778019
2.06E-09	15.3866162	210613_s_at	SYNGR1	0.786443579	0.651535769	9.246073598	3.51E-11	1.724817331
1.26E-06	7.932331314	204912_at	IL10RA	0.785896487	0.084233596	6.732209416	6.27E-08	1.724163377
1.98E-09	15.43735154	209591_s_at	BMP7	0.785671709	0.283891213	9.264050643	3.33E-11	1.723894766
4.62E-08	11.78020855	207265_s_at	KDELR3	0.785447245	-0.083546367	8.002377765	1.31E-09	1.723626572
2.03E-07	10.0479438	228667_at	AGPAT4	0.785238545	0.414170739	7.425028134	7.47E-09	1.72337725
3.29E-07	9.486185388	211864_s_at	MYOF	0.784940813	-0.394828957	7.239941161	1.31E-08	1.723021631
1.45E-05	5.109483666	221900_at	COL8A2	0.784900547	-0.364931601	5.818624557	1.08E-06	1.722973541
4.37E-08	11.85121659	224910_at	CARHSP1	0.784657729	0.009800591	8.026284346	1.22E-09	1.722683574
1.11E-10	18.80142136	225634_at	ZC3HAV1	0.784576261	0.986017248	10.49165219	1.13E-12	1.722586299
4.11E-10	17.27067578	212298_at	NRP1	0.783391785	0.684954747	9.923988009	5.28E-12	1.721172607
1.81E-09	15.54230333	218245_at	TSKU	0.782644885	0.335336091	9.301285077	3.00E-11	1.720281767
8.63E-08	11.0577238	210260_s_at	TNFAIP8	0.782632396	-0.136595271	7.760261756	2.71E-09	1.720266875
1.11E-08	13.42710484	218543_s_at	PARP12	0.782197665	0.087158784	8.5624533	2.51E-10	1.719748581
2.42E-07	9.844625638	225262_at	FOSL2	0.781974985	0.74605368	7.357931348	9.16E-09	1.719483158
6.60E-08	11.37220361	201843_s_at	EFEMP1	0.781769013	1.115479764	7.865402128	1.97E-09	1.719237687
6.86E-06	5.962703162	226219_at	ARHGAP30	0.780806154	-0.502788301	6.094341867	4.57E-07	1.718090645
1.61E-09	15.68547676	205141_at	ANG	0.779768382	0.08918887	9.352182338	2.60E-11	1.716855217
0.000160925	2.364998121	226099_at	ELL2	0.778592908	-0.044581577	4.924700032	1.76E-05	1.715456934
1.58E-06	7.67006254	229635_at	LINC01094	0.77645704	-0.501213506	6.647002277	8.17E-08	1.712919129
1.87E-08	12.83178356	1554600_s_at	LMNA	0.775748031	0.459636355	8.358594428	4.56E-10	1.712077525
1.05E-06	8.141697837	211105_s_at	NFATC1	0.773981943	0.348870918	6.80031617	5.08E-08	1.709982953
6.10E-06	6.097865952	201596_x_at	KRT18	0.773674947	0.54953306	6.138016853	3.99E-07	1.709619119
8.78E-07	8.348451638	41660_at	CELSR1	0.77309779	-0.472726817	6.867655398	4.13E-08	1.708935315
4.10E-13	25.29611435	227998_at	S100A16	0.771630603	1.300931144	13.10434696	1.62E-15	1.70719825
4.77E-10	17.08499116	205896_at	SLC22A4	0.771107938	-0.267175911	9.856195314	6.37E-12	1.706579873
1.09E-06	8.100095628	221210_s_at	NPL	0.770836262	-0.268917157	6.786776522	5.30E-08	1.706258534
1.16E-12	24.0850401	221002_s_at	TSPAN14	0.7706433	0.573188048	12.58902224	5.51E-15	1.706030335
4.28E-06	6.511750513	1554195_a_at	C5orf46	0.770186036	-0.236684287	6.271799385	2.63E-07	1.705489693
1.62E-05	4.982014933	222925_at	DCDC2	0.770111858	0.260473971	5.77740762	1.23E-06	1.705402005
3.87E-07	9.295727211	204338_s_at	RGS4	0.769865921	0.62453714	7.17739386	1.59E-08	1.70511131
5.23E-09	14.30870543	201859_at	SRGN	0.768856208	1.115784495	8.867519268	1.04E-10	1.703918354
2.55E-09	15.14136175	212909_at	LYPD1	0.768727781	-0.057975338	9.159378806	4.49E-11	1.70376668
5.87E-11	19.55046687	217118_s_at	KIAA0930	0.768616757	0.426537239	10.77543713	5.34E-13	1.70363557
2.58E-09	15.12376913	211990_at	HLA-DPA1	0.768426167	1.941706823	9.153173032	4.57E-11	1.703410523
1.00E-07	10.87924993	220911_s_at	NYNRIN	0.766422363	0.101044773	7.700754701	3.24E-09	1.701046245
5.18E-12	22.38160776	213746_s_at	FLNA	0.7655927	1.194714991	11.88728913	3.08E-14	1.700068291
3.75E-07	9.333307689	218377_s_at	RWDD2B	0.764878177	0.075973472	7.189727664	1.53E-08	1.699226507
1.17E-09	16.0585613	225667_s_at	FAM84A	0.764099879	0.068116428	9.4853769	1.79E-11	1.698310064
3.43E-07	9.43544423	224746_at	KIAA1522	0.763475279	-0.012865161	7.223267856	1.38E-08	1.697574957
6.38E-10	16.7466735	203892_at	WFDC2	0.763464496	0.819146916	9.733245026	8.95E-12	1.697562269
2.32E-07	9.895789623	219304_s_at	PDGFD	0.762934605	0.530445336	7.374804072	8.71E-09	1.696938882
3.12E-05	4.236220756	232231_at	RUNX2	0.762340906	-0.521986563	5.535922993	2.62E-06	1.6962407
4.08E-11	19.99322421	221725_at	WASF2	0.762056831	0.709563751	10.94513666	3.42E-13	1.695906734
2.22E-06	7.273243994	225974_at	TMEM64	0.761492537	0.03726009	6.518284408	1.22E-07	1.695243529
1.78E-09	15.56392273	235085_at	SGK223	0.761422229	0.437007047	9.308963016	2.94E-11	1.695160914
2.14E-09	15.34678779	223980_s_at	SP110	0.761069659	0.18345611	9.231971502	3.65E-11	1.694746696
3.51E-08	12.10107099	209468_at	LRP5	0.760864465	0.138716893	8.110568436	9.50E-10	1.694505671
5.00E-10	17.03323408	214808_at	RP11-395B7.7	0.760526577	0.69713368	9.837338644	6.71E-12	1.694108853
9.50E-07	8.258437129	205269_at	LCP2	0.760354718	-0.447273456	6.838327428	4.52E-08	1.693907057
3.53E-09	14.76220552	225496_s_at	SYTL2	0.758619968	1.049430612	9.026012007	6.57E-11	1.691871464
2.01E-06	7.388593616	227997_at	IL17RD	0.758490256	-0.417248165	6.555677941	1.09E-07	1.691719357
2.24E-07	9.934463003	222101_s_at	DCHS1	0.757920173	0.276976556	7.387562925	8.37E-09	1.691051003
3.68E-10	17.39472023	212235_at	PLXND1	0.757203336	0.544004466	9.969400989	4.67E-12	1.690210974
8.13E-05	3.145437717	209771_x_at	CD24	0.757195172	0.591829535	5.180914996	7.93E-06	1.690201408
2.34E-13	25.9897539	207144_s_at	CITED1	0.757172221	0.739303165	13.40599603	8.02E-16	1.690174521
2.52E-08	12.48510287	1563357_at		0.755865696	0.175187708	8.240628831	6.46E-10	1.688644568
1.31E-08	13.2416316	221322_at	NPVF	0.755762853	2.26517158	8.498761654	3.02E-10	1.688524196
1.64E-14	29.03119449	219922_s_at	LTBP3	0.755077321	1.880845512	14.78886684	3.64E-17	1.687722043
8.05E-12	21.81134234	204990_s_at	ITGB4	0.754953885	1.367516715	11.65807227	5.47E-14	1.687577649
1.31E-08	13.23881372	218400_at	OAS3	0.754190046	0.005327636	8.497795261	3.03E-10	1.686684393
3.85E-08	11.98971051	206950_at	SCN9A	0.753803026	-0.248389536	8.072970967	1.06E-09	1.68623198
3.92E-17	36.70650041	209140_x_at	HLA-B	0.75366938	2.308075037	18.79568145	1.36E-20	1.686075781
1.05E-09	16.18266144	200808_s_at	ZYX	0.753276704	0.964751922	9.52986569	1.58E-11	1.685616923
1.41E-05	5.141848053	208885_at	LCP1	0.753123275	0.289920005	5.829087782	1.05E-06	1.685437669
1.37E-06	7.841099813	204187_at	GMPR	0.753050143	-0.042397002	6.702556534	6.88E-08	1.685352235
2.16E-09	15.32870217	202411_at	IFI27	0.752837491	0.795751681	9.225570883	3.72E-11	1.685103833
2.42E-06	7.175959757	213125_at	OLFML2B	0.752637069	-0.430339625	6.486760573	1.34E-07	1.684869752
0.000733704	0.669062358	201893_x_at	DCN	0.751943666	-0.112732685	4.357118802	9.97E-05	1.684060148
2.60E-14	28.48195292	225564_at	SPATA13	0.751811361	0.957191247	14.53153628	6.38E-17	1.683905714
5.57E-11	19.61744368	223591_at	RNF135	0.751420648	0.171541649	10.80101323	4.99E-13	1.683449738
7.71E-06	5.828735686	217404_s_at	COL2A1	0.751082067	1.193882438	6.051056485	5.23E-07	1.683054701
1.18E-06	8.005117411	206991_s_at	CCR5	0.750907621	0.063787125	6.755877546	5.83E-08	1.682851204
4.81E-11	19.78609176	214752_x_at	FLNA	0.750442163	1.174911936	10.86556298	4.21E-13	1.682308352
2.53E-06	7.124089294	226068_at	SYK	0.750198659	-0.201647089	6.469957275	1.42E-07	1.682024429
3.50E-07	9.410583603	205364_at	ACOX2	0.749851777	0.091020069	7.215101362	1.42E-08	1.681620052
8.11E-08	11.13486461	214770_at	MSR1	0.749737044	-0.173022959	7.786018139	2.51E-09	1.681486323
3.38E-07	9.454062494	206584_at	LY96	0.749486419	-0.406533918	7.229384903	1.36E-08	1.68119424
1.35E-07	10.52694293	212256_at	GALNT10	0.748652519	0.957324652	7.583618845	4.62E-09	1.680222765
2.66E-07	9.730429233	213422_s_at	MXRA8	0.74791623	0.678454977	7.3203001	1.03E-08	1.67936547
4.16E-07	9.208904803	204112_s_at	HNMT	0.747398431	0.910223941	7.148913336	1.74E-08	1.678762836
1.00E-07	10.87766829	210510_s_at	NRP1	0.746682729	0.020404562	7.700227862	3.25E-09	1.67793023
5.94E-12	22.19438351	211597_s_at	HOPX	0.744911371	1.692633472	11.81172887	3.72E-14	1.675871313
2.94E-06	6.950068779	214453_s_at	IFI44	0.744720794	-0.490254595	6.413606157	1.69E-07	1.675649947
8.04E-08	11.14455712	226982_at	ELL2	0.744455598	0.045971139	7.789255903	2.48E-09	1.675341958
5.71E-13	24.91027495	209215_at	MFSD10	0.744092749	0.459492326	12.93862797	2.39E-15	1.67492065
6.19E-09	14.10817462	221489_s_at	SPRY4	0.743370414	0.667161388	8.797781936	1.27E-10	1.674082253
2.86E-10	17.69209571	204804_at	TRIM21	0.743337245	0.041882909	10.07868345	3.46E-12	1.674043765
1.59E-08	13.02170212	210001_s_at	SOCS1	0.743250845	0.263661177	8.423449114	3.77E-10	1.673943513
1.00E-08	13.54587503	201331_s_at	STAT6	0.743189314	0.244805003	8.603326217	2.23E-10	1.673872121
0.00583319	-1.64354927	230746_s_at		0.743090026	0.842845025	3.539257365	0.00109665	1.673756927
2.28E-10	17.9589277	202788_at	MAPKAPK3	0.742999169	0.910306784	10.1772443	2.65E-12	1.673651521
1.84E-07	10.16660272	202270_at	GBP1	0.742732846	0.555416552	7.46424573	6.63E-09	1.673342592
1.18E-06	8.00598029	229296_at	LOC100506119	0.74271267	-0.449807719	6.756158189	5.83E-08	1.673319191
7.11E-07	8.585115093	221539_at	EIF4EBP1	0.742670958	0.341026066	6.944844408	3.25E-08	1.673270811
8.88E-07	8.33546235	209201_x_at	CXCR4	0.742094593	0.535141613	6.863422291	4.18E-08	1.672602464
1.06E-09	16.16267315	208626_s_at	VAT1	0.741476947	0.868241781	9.522693794	1.61E-11	1.671886542
1.75E-15	31.86447148	227308_x_at	LTBP3	0.741421364	1.219763229	16.17430575	2.01E-18	1.671822131
2.61E-09	15.11184188	225373_at	C10orf54	0.74061336	0.357499535	9.148966697	4.62E-11	1.670886063
7.04E-05	3.306463434	231736_x_at	MGST1	0.73846303	0.118864146	5.233513823	6.74E-06	1.668397471
1.26E-07	10.61319761	219011_at	PLEKHA4	0.738451452	0.119147881	7.61225731	4.23E-09	1.668384082
3.22E-08	12.19678829	209166_s_at	MAN2B1	0.735453523	0.666963463	8.142926059	8.63E-10	1.664920769
4.59E-06	6.429917195	211919_s_at	CXCR4	0.734417926	0.599908937	6.245340693	2.85E-07	1.663726082
2.34E-09	15.23517309	202862_at	FAH	0.734169354	0.43957894	9.192499953	4.08E-11	1.663439452
1.68E-08	12.95414532	240331_at		0.733640448	0.014781988	8.400360329	4.03E-10	1.66282973
2.29E-07	9.907783401	210755_at	HGF	0.732866093	0.095353253	7.378760491	8.60E-09	1.66193746
1.84E-05	4.833326558	214022_s_at	IFITM1	0.732100602	0.906565688	5.729312928	1.43E-06	1.661055872
7.14E-09	13.94739246	227769_at	GPR27	0.731855467	0.891498516	8.742017346	1.49E-10	1.660773659
5.22E-07	8.94537339	201505_at	LAMB1	0.731593571	0.188241507	7.062585501	2.26E-08	1.660472202
7.34E-16	32.84223327	222986_s_at	SHISA5	0.731091842	1.41213173	16.67643424	7.38E-19	1.659894837
7.48E-06	5.863917002	204780_s_at	FAS	0.730903098	0.572591531	6.062423498	5.05E-07	1.659677691
1.43E-07	10.45980783	38487_at	STAB1	0.73044124	-0.428250995	7.561345918	4.94E-09	1.659146455
0.000159892	2.373288573	204437_s_at	FOLR1	0.730150559	-0.11029762	4.927434624	1.74E-05	1.658812195
9.93E-05	2.91790557	224918_x_at	MGST1	0.730066969	0.133118559	5.106450526	1.00E-05	1.658716087
5.72E-06	6.17485243	222868_s_at	IL18BP	0.728848682	-0.263863136	6.162895783	3.69E-07	1.657315972
1.19E-09	16.03718901	223019_at	FAM129B	0.728508772	0.718513742	9.47772447	1.82E-11	1.656925541
1.08E-08	13.45708789	205668_at	LY75	0.727470983	0.030065905	8.572765037	2.43E-10	1.655734076
1.94E-13	26.19791295	209356_x_at	EFEMP2	0.726187611	1.129907812	13.49747326	6.49E-16	1.654261846
1.59E-06	7.665895113	219243_at	GIMAP4	0.725927938	-0.191454115	6.645649256	8.21E-08	1.653964119
2.39E-12	23.25611973	202096_s_at	TSPO	0.724489772	0.979724273	12.24428187	1.27E-14	1.65231617
1.22E-12	24.03214271	213083_at	SLC35D2	0.723264549	0.438969678	12.56683293	5.82E-15	1.65091352
6.32E-09	14.0844769	221211_s_at	MAP3K7CL	0.723260477	-0.191430979	8.789554468	1.30E-10	1.650908859
1.48E-09	15.78992859	218368_s_at	TNFRSF12A	0.722742608	1.101780129	9.389389735	2.34E-11	1.650316357
2.22E-08	12.63059124	225242_s_at	CCDC80	0.72237546	0.965505077	8.290069016	5.58E-10	1.649896425
7.35E-06	5.884675506	242625_at	RSAD2	0.722233331	0.127494837	6.069130582	4.95E-07	1.649733892
1.77E-06	7.533488661	1552701_a_at	CARD16	0.721425255	-0.435710414	6.602675401	9.38E-08	1.648810108
9.58E-05	2.958522683	219888_at	SPAG4	0.721260759	0.840322949	5.119756129	9.59E-06	1.648622122
1.29E-06	7.910353842	226142_at	GLIPR1	0.720861696	-0.366609314	6.725064774	6.42E-08	1.648166161
0.000208601	2.075514071	206799_at	SCGB1D2	0.720575913	-0.268109365	4.829013076	2.36E-05	1.647839709
3.76E-09	14.68321398	208392_x_at	SP110	0.720303457	-0.151942243	8.998326186	7.11E-11	1.647528539
4.49E-11	19.87039363	235209_at	SBSPON	0.720127352	1.178977595	10.89790976	3.87E-13	1.647327444
0.009504355	-2.190019102	209138_x_at	IGLC1	0.719609178	0.047733277	3.333599515	0.001948328	1.646735878
1.42E-10	18.53772852	212796_s_at	TBC1D2B	0.716629568	0.734394082	10.39271184	1.48E-12	1.643338371
5.30E-06	6.264852163	212977_at	ACKR3	0.716372379	0.407355692	6.191982946	3.37E-07	1.643045439
3.53E-07	9.402836322	210845_s_at	PLAUR	0.71614611	-0.166057506	7.212556795	1.43E-08	1.642787768
7.01E-17	35.84501351	202252_at	RAB13	0.715770506	1.685116106	18.30349409	3.33E-20	1.642360126
9.55E-08	10.93386539	209883_at	COLGALT2	0.715332331	0.764309856	7.718952461	3.07E-09	1.641861384
7.36E-10	16.58566967	204214_s_at	RAB32	0.713830935	0.296598326	9.674987314	1.05E-11	1.640153606
8.13E-07	8.432870526	207233_s_at	MITF	0.713554971	0.049530714	6.895175375	3.79E-08	1.639839902
1.85E-07	10.16037117	213416_at	ITGA4	0.712286882	0.841647072	7.462185056	6.67E-09	1.638399161
3.39E-07	9.448071612	203741_s_at	ADCY7	0.712193211	-0.423542353	7.227416489	1.37E-08	1.638292787
1.30E-10	18.62819736	210993_s_at	SMAD1	0.711825231	1.437530019	10.4266012	1.35E-12	1.63787497
6.27E-07	8.733019108	201858_s_at	SRGN	0.711440771	1.218532313	6.993146494	2.80E-08	1.637438556
4.07E-09	14.59172211	206756_at	CHST7	0.708990052	-0.020456803	8.966301216	7.79E-11	1.634659385
2.32E-06	7.222945498	211981_at	COL4A1	0.70780343	-0.338419136	6.501984287	1.28E-07	1.633315425
0.002761989	-0.817110413	204595_s_at	STC1	0.70750479	0.252188113	3.839729201	0.000462933	1.632977361
2.10E-07	10.00879855	200770_s_at	LAMC1	0.707308968	0.205785861	7.412100012	7.77E-09	1.632755727
1.85E-07	10.16191165	230036_at	SAMD9L	0.707297755	0.25187043	7.462694456	6.66E-09	1.632743036
2.61E-10	17.79110287	209589_s_at	EPHB2	0.706590175	0.677616667	10.11519819	3.13E-12	1.631942442
8.81E-08	11.03215462	222240_s_at	ISYNA1	0.706511827	0.718388213	7.751729342	2.78E-09	1.631853819
6.09E-07	8.765731699	218384_at	CARHSP1	0.706061481	0.05734503	7.003836435	2.71E-08	1.631344505
1.49E-10	18.47190069	210629_x_at	LST1	0.705643876	0.219323004	10.36808914	1.58E-12	1.630872363
4.67E-07	9.075255414	204051_s_at	SFRP4	0.705464667	0.481861492	7.105110404	1.99E-08	1.63066979
1.17E-08	13.36164506	212350_at	TBC1D1	0.705359626	0.853883981	8.539955528	2.68E-10	1.630551068
1.02E-08	13.52098814	213273_at	TENM4	0.705182583	0.910408437	8.594756095	2.28E-10	1.630350984
5.50E-08	11.58109344	229101_at	IL17RA	0.705039911	-0.113590565	7.93544887	1.60E-09	1.630189762
3.68E-10	17.39546485	225442_at	DDR2	0.704561431	1.338415538	9.969673901	4.66E-12	1.629649188
9.51E-10	16.28412369	229281_at	NPAS3	0.704424289	0.57907887	9.566308195	1.42E-11	1.629494282
8.59E-10	16.39242673	204328_at	TMC6	0.703664222	9.10E-05	9.605276943	1.28E-11	1.628636027
2.23E-06	7.267107865	216963_s_at	GAP43	0.703538759	0.197437298	6.516295715	1.23E-07	1.6284944
7.17E-05	3.285530552	222774_s_at	NETO2	0.703326962	0.179261657	5.226680539	6.88E-06	1.628255345
4.10E-13	25.30826306	212533_at	WEE1	0.703289135	0.942050247	13.10958869	1.60E-15	1.628212652
1.75E-06	7.547759276	227314_at	ITGA2	0.702488212	0.691080154	6.607305794	9.24E-08	1.627308989
1.79E-10	18.24188661	211581_x_at	LST1	0.699868405	0.05890486	10.28229073	1.99E-12	1.624356621
1.26E-08	13.28066123	209663_s_at	ITGA7	0.699726273	0.365154031	8.51215079	2.91E-10	1.624196599
8.75E-09	13.70445557	1555564_a_at	CFI	0.698860535	1.669799515	8.65800689	1.90E-10	1.623222237
1.18E-06	8.008933493	214164_x_at	CA12	0.698674276	0.659401763	6.7571187	5.81E-08	1.623012685
0.000181321	2.231872926	1561938_at		0.698508326	-0.211841295	4.880745917	2.01E-05	1.622826005
3.16E-07	9.530918094	53071_s_at	OGFOD3	0.697733446	0.1036323	7.254646052	1.26E-08	1.62195461
4.36E-08	11.85249972	230269_at	B3GALT5	0.69772394	0.246574548	8.02671653	1.22E-09	1.621943922
7.62E-09	13.86156507	212268_at	SERPINB1	0.697677635	0.857012923	8.712303356	1.62E-10	1.621891865
4.03E-07	9.245448369	1558508_a_at	C1orf53	0.697636482	0.042430124	7.16089837	1.67E-08	1.621845601
1.89E-18	40.56409623	220532_s_at	TMEM176B	0.697540824	1.818405224	21.15522805	2.41E-22	1.621738068
1.61E-06	7.653226607	221729_at	COL5A2	0.697497574	0.032045292	6.641536394	8.31E-08	1.621689451
1.53E-13	26.50428292	222162_s_at	ADAMTS1	0.696409117	1.531202131	13.63292526	4.76E-16	1.620466412
1.77E-05	4.879969758	213160_at	DOCK2	0.69627752	-0.3735214	5.74440222	1.37E-06	1.620318606
3.36E-06	6.793425473	215711_s_at	WEE1	0.696087229	0.201345769	6.362908959	1.98E-07	1.6201049
9.95E-05	2.915478892	212488_at	COL5A1	0.695864453	0.731786161	5.105655397	1.00E-05	1.619854749
8.22E-05	3.132718998	242814_at	SERPINB9	0.695535434	-0.257734683	5.176757033	8.04E-06	1.619485368
1.71E-06	7.577307881	223349_s_at	BOK	0.695480699	0.021307381	6.616894413	8.97E-08	1.619423928
5.79E-10	16.86580869	209588_at	EPHB2	0.695207698	0.184885418	9.776457806	7.94E-12	1.619117513
2.82E-08	12.35458824	235056_at	ETV6	0.695110652	-0.258374832	8.196356124	7.36E-10	1.619008603
8.90E-14	27.10986752	201412_at	LRP10	0.694731773	1.364563133	13.90356982	2.57E-16	1.618583476
7.73E-05	3.199078332	209696_at	FBP1	0.694236554	-0.223809282	5.198445423	7.51E-06	1.618027978
9.65E-09	13.58937873	242181_at		0.693293594	0.773022934	8.618314556	2.13E-10	1.616970764
4.44E-08	11.83041393	209761_s_at	SP110	0.692958723	0.191116403	8.019278504	1.25E-09	1.616595485
1.20E-06	7.991414117	217867_x_at	BACE2	0.692247448	-0.093249821	6.751420865	5.91E-08	1.61579867
1.33E-07	10.54567113	60471_at	RIN3	0.692115655	-0.370752402	7.589834871	4.53E-09	1.61565107
3.01E-05	4.278503251	218934_s_at	HSPB7	0.691854532	0.179567064	5.549633777	2.51E-06	1.615358669
9.26E-08	10.97140876	203167_at	TIMP2	0.691644594	0.281035839	7.731468059	2.95E-09	1.615123623
8.48E-08	11.07829807	222876_s_at	ADAP2	0.690892779	0.24206387	7.767129111	2.65E-09	1.614282171
1.75E-06	7.543920119	1552365_at	SCIN	0.690185757	-0.131704842	6.606060071	9.28E-08	1.613491253
3.00E-10	17.63204748	225303_at	KIRREL	0.689939696	0.385901335	10.05656906	3.68E-12	1.613216085
1.29E-07	10.58592813	226117_at	TIFA	0.689862255	0.183190806	7.603200499	4.35E-09	1.613129493
1.67E-08	12.96126402	205425_at	HIP1	0.68866343	0.176397835	8.40279228	4.00E-10	1.611789601
4.77E-09	14.41605577	223322_at	RASSF5	0.687201431	0.509895835	8.904938094	9.29E-11	1.610157071
2.59E-08	12.45117321	228221_at	SLC44A3	0.686988512	0.00107824	8.229112186	6.68E-10	1.609919456
2.55E-07	9.780217515	226875_at	DOCK11	0.686604697	-0.041652532	7.336702136	9.78E-09	1.609491209
0.008549159	-2.074493256	206424_at	CYP26A1	0.686075403	0.494098692	3.377614979	0.001724843	1.60890083
9.85E-15	29.70568158	222513_s_at	SORBS1	0.685933604	1.503754966	15.10971625	1.83E-17	1.608742702
1.92E-08	12.80059709	1557116_at	APOL6	0.685786359	-0.02264403	8.347960448	4.71E-10	1.608578519
1.66E-05	4.955738417	240397_x_at		0.685776423	0.431175122	5.768909601	1.27E-06	1.60856744
2.70E-07	9.7132192	202531_at	IRF1	0.685530271	0.34953597	7.314632192	1.05E-08	1.60829301
1.86E-10	18.19415499	204140_at	TPST1	0.685511983	0.469388599	10.26453217	2.09E-12	1.608272623
2.23E-05	4.619242501	238066_at	RBP7	0.685238918	0.192846187	5.660027385	1.78E-06	1.607968248
9.62E-07	8.24367944	230741_at	P2RX7	0.684351686	-0.30179485	6.833520725	4.59E-08	1.60697968
2.56E-06	7.11233319	205158_at	RNASE4	0.684138126	0.297736616	6.466149358	1.43E-07	1.606741818
4.28E-11	19.9214628	200859_x_at	FLNA	0.684088523	1.329808307	10.9175313	3.67E-13	1.606686575
2.72E-05	4.394000447	225646_at	CTSC	0.684056629	-0.14814725	5.5870713	2.23E-06	1.606651057
4.66E-06	6.411620208	204971_at	CSTA	0.683892109	-0.453416581	6.239425402	2.91E-07	1.606467851
2.66E-08	12.42182459	235534_at	RP11-134G8.8	0.683183238	0.291801774	8.21915453	6.88E-10	1.605678703
1.44E-06	7.777993852	212816_s_at	CBS	0.682807666	-0.057757977	6.682053604	7.33E-08	1.605260757
3.14E-06	6.873557052	206363_at	MAF	0.682395191	0.378047218	6.388840362	1.82E-07	1.604801869
1.24E-07	10.63177857	203786_s_at	TPD52L1	0.681846107	0.798376913	7.618429925	4.16E-09	1.604191204
1.41E-08	13.15300197	213436_at	CNR1	0.681703874	0.447057887	8.468384024	3.30E-10	1.604033056
4.39E-10	17.19066225	233555_s_at	SULF2	0.681700534	0.854131418	9.89474804	5.73E-12	1.604029343
9.08E-08	10.99581764	204715_at	PANX1	0.681553595	-0.071465968	7.739607828	2.88E-09	1.60386598
1.88E-07	10.13683788	229968_at		0.681486841	0.461655771	7.454404079	6.83E-09	1.603791771
1.06E-07	10.80745621	232105_at	BLACAT1	0.681416893	-0.34348958	7.676849369	3.48E-09	1.603714014
1.97E-09	15.44044339	231876_at	TRIM56	0.680776066	0.44557336	9.265146653	3.32E-11	1.603001823
0.000424722	1.275359296	216379_x_at	CD24	0.680666459	0.646496065	4.562169171	5.35E-05	1.602880042
9.18E-17	35.38348873	216231_s_at	B2M	0.680524079	2.324028037	18.04464402	5.38E-20	1.602721861
5.73E-09	14.20154143	227798_at	SMAD1	0.68034215	1.225297995	8.830225565	1.15E-10	1.602519764
2.62E-13	25.85281195	217999_s_at	PHLDA1	0.679720071	1.179809627	13.34605776	9.21E-16	1.601828919
6.80E-07	8.635777067	204352_at	TRAF5	0.679533927	-0.195346619	6.961383894	3.09E-08	1.601622256
2.28E-10	17.95407947	201952_at	ALCAM	0.679208259	0.985334909	10.17544919	2.66E-12	1.601260753
1.16E-06	8.031981957	203332_s_at	INPP5D	0.678992531	-0.430209137	6.764615616	5.68E-08	1.601021332
0.000147331	2.46663504	204438_at	MRC1	0.678705027	-0.529963734	4.958203833	1.58E-05	1.600702309
3.30E-05	4.170559733	205997_at	ADAM28	0.678576362	-0.146000642	5.514625451	2.80E-06	1.600559558
8.83E-10	16.36293054	218747_s_at	TAPBPL	0.678502925	0.478442066	9.594656745	1.32E-11	1.600478087
7.75E-08	11.19102253	208711_s_at	CCND1	0.678158304	0.018299687	7.804782445	2.37E-09	1.600095822
7.55E-13	24.58221749	AFFX-HUMISGF3A/M97935_3_at	STAT1	0.67771975	1.460297638	12.79886806	3.33E-15	1.599609495
5.38E-07	8.907402781	209230_s_at	NUPR1	0.677370192	1.525849134	7.050161336	2.35E-08	1.599221965
0.000133408	2.580927454	209949_at	NCF2	0.677192561	-0.535322515	4.995826423	1.41E-05	1.599025074
2.64E-06	7.075344268	225129_at	CPNE2	0.67622787	0.301254859	6.454169324	1.49E-07	1.597956206
9.05E-09	13.66486081	219561_at	COPZ2	0.675432752	0.70010192	8.644342476	1.98E-10	1.597075761
3.00E-08	12.28298021	203254_s_at	TLN1	0.675165789	0.512692531	8.172096868	7.91E-10	1.596780258
2.29E-10	17.94749852	219416_at	SCARA3	0.674963669	0.681228915	10.17301279	2.68E-12	1.596556567
2.22E-10	17.98956541	1558034_s_at	CP	0.67488058	1.988270459	10.18859189	2.57E-12	1.596464619
2.99E-08	12.28725879	206360_s_at	SOCS3	0.673589113	-0.23008721	8.17354574	7.88E-10	1.59503614
8.65E-08	11.05375039	218162_at	OLFML3	0.673407856	-0.482289647	7.758935674	2.72E-09	1.594835756
1.62E-07	10.31735891	228762_at	LFNG	0.673381507	0.611146009	7.51413636	5.70E-09	1.594806629
6.23E-14	27.49958483	204306_s_at	CD151	0.673231612	1.241112535	14.07981965	1.73E-16	1.594640938
2.41E-05	4.530902314	203760_s_at	SLA	0.672567483	-0.306175985	5.631421892	1.94E-06	1.593907032
1.36E-08	13.19412372	209515_s_at	RAB27A	0.672373159	0.455840914	8.482473805	3.17E-10	1.593692355
5.13E-09	14.33315208	219209_at	IFIH1	0.671695797	0.635355907	8.876035251	1.01E-10	1.592944273
3.62E-05	4.068641809	221730_at	COL5A2	0.670933065	-0.284755333	5.481552823	3.11E-06	1.592102329
3.02E-11	20.33654085	221814_at	GPR124	0.670353892	1.401365	11.07775141	2.42E-13	1.591463305
3.36E-08	12.1481861	210224_at	MR1	0.67026546	-0.350424251	8.126491057	9.06E-10	1.591365757
0.000294505	1.687578379	217889_s_at	CYBRD1	0.670220544	0.154144349	4.700111139	3.51E-05	1.591316212
0.004226458	-1.28698583	211896_s_at	DCN	0.668947145	-0.40452024	3.670285068	0.000755235	1.589912252
4.41E-05	3.842842825	205681_at	BCL2A1	0.668939238	-0.488980421	5.40820953	3.91E-06	1.589903539
5.34E-05	3.621599588	202912_at	ADM	0.668218316	1.786970384	5.33623929	4.89E-06	1.589109254
1.67E-05	4.944875759	219064_at	ITIH5	0.667234686	-0.246378068	5.765396372	1.28E-06	1.588026168
8.05E-12	21.81257992	210978_s_at	TAGLN2	0.667126673	0.979783015	11.65856672	5.47E-14	1.587907279
3.45E-06	6.759194974	218815_s_at	TMEM51	0.66689744	-0.175807665	6.351833415	2.05E-07	1.587654993
3.24E-12	22.90469612	201028_s_at	CD99	0.66642377	1.187276473	12.10001167	1.82E-14	1.587133814
6.73E-10	16.68110433	238718_at		0.666150595	0.397947867	9.709499865	9.56E-12	1.586833318
1.49E-09	15.78043397	243481_at	RHOJ	0.665858708	-0.339868775	9.386004958	2.36E-11	1.586512302
1.13E-11	21.44545245	65718_at	GPR124	0.664855283	0.933805695	11.51244671	7.92E-14	1.585409232
3.24E-07	9.502681288	219179_at	DACT1	0.664803551	-0.480565873	7.245363174	1.29E-08	1.585352385
2.75E-10	17.73613969	204249_s_at	LMO2	0.664419672	0.916118665	10.09491915	3.31E-12	1.584930602
4.36E-13	25.22467437	227250_at	KREMEN1	0.663298081	0.396582142	13.07355274	1.74E-15	1.583698912
1.44E-14	29.21317562	221269_s_at	SH3BGRL3	0.662940376	1.337249264	14.87490314	3.03E-17	1.583306295
1.84E-06	7.483341468	227458_at	CD274	0.662597262	-0.030374706	6.586406494	9.86E-08	1.582929785
5.01E-05	3.69473873	222662_at	PPP1R3B	0.662117085	0.543161726	5.360043991	4.54E-06	1.58240302
6.29E-08	11.426141	220177_s_at	TMPRSS3	0.66207247	0.735495587	7.883472683	1.87E-09	1.582354086
1.79E-08	12.8776394	205824_at	HSPB2	0.661998401	0.144412719	8.374238425	4.36E-10	1.582272849
3.36E-06	6.792689783	226017_at	CMTM7	0.661717609	-0.297739227	6.36267091	1.98E-07	1.58196492
7.96E-08	11.15650944	228937_at	LACC1	0.660715957	-0.37265759	7.793249037	2.45E-09	1.580866955
1.02E-07	10.86105715	208944_at	TGFBR2	0.660473907	0.682003192	7.694695273	3.30E-09	1.580601746
1.63E-07	10.30939847	208937_s_at	ID1	0.660243001	1.585391288	7.511500126	5.74E-09	1.580348788
6.56E-13	24.76111064	203045_at	NINJ1	0.660007363	1.165241891	12.87495158	2.78E-15	1.580090688
5.89E-06	6.138310113	209651_at	TGFB1I1	0.659740495	-0.011360098	6.151086523	3.83E-07	1.579798431
1.61E-09	15.68833981	211165_x_at	EPHB2	0.659482596	0.352337349	9.353201354	2.59E-11	1.579516049
4.65E-13	25.15359373	217983_s_at	RNASET2	0.658689238	1.557185186	13.04296348	1.87E-15	1.57864769
2.41E-17	37.40442455	208812_x_at	HLA-C	0.658660233	2.352945078	19.20328964	6.60E-21	1.578615952
6.19E-05	3.454317027	221701_s_at	STRA6	0.65865155	-0.464988961	5.281743195	5.80E-06	1.578606451
3.78E-11	20.0770502	210986_s_at	TPM1	0.658532803	1.349809981	10.97743286	3.14E-13	1.578476523
2.52E-05	4.478107544	203021_at	SLPI	0.658476267	-0.519252994	5.614321599	2.05E-06	1.578414666
7.28E-07	8.558844384	212285_s_at	AGRN	0.658128157	0.405390661	6.93627012	3.34E-08	1.578033854
6.71E-08	11.35433295	235489_at	RHOJ	0.657307319	0.789921161	7.85941741	2.01E-09	1.57713627
6.00E-07	8.781912976	225662_at	ZAK	0.656871013	0.1653656	7.009125135	2.67E-08	1.576659378
4.11E-07	9.222012027	201490_s_at	PPIF	0.656680791	0.170667853	7.153211652	1.71E-08	1.576451505
0.00022374	1.997131065	241310_at	NEK5	0.655838058	-0.055340834	4.80303334	2.56E-05	1.575530909
5.64E-12	22.2707205	48531_at	TNIP2	0.655264439	0.521172211	11.84250069	3.44E-14	1.574904599
3.41E-08	12.1304632	204875_s_at	GMDS	0.655167664	-0.266383633	8.120500478	9.22E-10	1.574798959
6.01E-16	33.09112041	203854_at	CFI	0.653512178	1.791872967	16.8063348	5.72E-19	1.572992921
1.77E-10	18.25914179	230466_s_at	RASSF3	0.653492408	0.806537239	10.2887144	1.96E-12	1.572971365
3.10E-05	4.242064467	224451_x_at	ARHGAP9	0.65300983	-0.349799979	5.537818085	2.61E-06	1.572445298
2.62E-06	7.082355386	203592_s_at	FSTL3	0.652828693	-0.261048554	6.456439976	1.48E-07	1.572247883
2.16E-09	15.32757758	201079_at	SYNGR2	0.651973396	0.795136896	9.225172948	3.72E-11	1.571316057
7.15E-07	8.578421468	230352_at	PRPS2	0.651788769	-0.322812451	6.942659585	3.27E-08	1.571114983
2.61E-06	7.086545475	227480_at	SUSD2	0.651131348	-0.189043319	6.457797024	1.47E-07	1.570399205
1.08E-16	35.16682221	216526_x_at	HLA-C	0.651131125	2.167243265	17.92426111	6.73E-20	1.570398963
7.74E-11	19.23460209	232914_s_at	SYTL2	0.651037261	1.187537013	10.65526803	7.34E-13	1.570296793
1.12E-17	38.5255847	214459_x_at	HLA-C	0.650872242	2.284229763	19.8753705	2.05E-21	1.57011719
4.57E-05	3.801724407	204588_s_at	SLC7A7	0.650815505	0.015223719	5.394842177	4.07E-06	1.570055442
3.05E-09	14.92703006	208789_at	PTRF	0.65017096	0.912283632	9.083891003	5.56E-11	1.569354154
2.27E-05	4.597937529	225975_at	PCDH18	0.649937944	0.902372867	5.653129492	1.82E-06	1.569100702
9.53E-10	16.27914099	228072_at	SYT12	0.648826229	0.097542987	9.564517083	1.43E-11	1.567892046
1.83E-09	15.5302443	203005_at	LTBR	0.648618864	0.538661385	9.29700359	3.04E-11	1.567666703
1.06E-07	10.81413877	219432_at	EVC	0.648269254	0.204253044	7.679073706	3.46E-09	1.567286853
1.70E-07	10.25336454	202659_at	PSMB10	0.647795499	0.559250203	7.492949379	6.08E-09	1.56677227
0.004754401	-1.416256505	1405_i_at	CCL5	0.647650291	-0.591387655	3.623043151	0.000864444	1.566614581
3.37E-11	20.21385144	203065_s_at	CAV1	0.647292258	1.307594605	11.03025509	2.74E-13	1.566225843
4.01E-05	3.954093909	1555600_s_at	APOL4	0.647250571	-0.544077723	5.444358559	3.49E-06	1.566180587
1.25E-07	10.62085935	41037_at	TEAD4	0.646669717	-0.584230486	7.614802406	4.20E-09	1.565550143
3.11E-05	4.239433787	225288_at	COL27A1	0.645787306	0.247296532	5.536964973	2.61E-06	1.564592882
0.000301397	1.660166709	235745_at	ERN1	0.644556588	0.706460349	4.690970982	3.61E-05	1.563258746
0.027592708	-3.380012702	209480_at	HLA-DQB1	0.644016225	-0.314799368	2.8589051	0.00692606	1.562673334
1.32E-10	18.61188733	210987_x_at	TPM1	0.643748435	1.121766255	10.42048725	1.37E-12	1.562383301
2.02E-09	15.40959313	232160_s_at	TNIP2	0.642810581	0.425693328	9.254213187	3.43E-11	1.561367972
5.22E-05	3.647071211	218795_at	ACP6	0.642364531	0.244719505	5.344531042	4.77E-06	1.560885306
3.79E-08	12.0114286	1569256_a_at	FAM43B	0.641931544	-0.149602661	8.080299362	1.04E-09	1.560416916
3.36E-09	14.8163265	223469_at	PGPEP1	0.641904786	-0.164516874	9.045000492	6.22E-11	1.560387975
1.85E-07	10.15578659	203554_x_at	PTTG1	0.641656117	0.134082107	7.460669085	6.70E-09	1.560119044
7.42E-09	13.89542208	225078_at	EMP2	0.641478314	0.195538298	8.724020425	1.57E-10	1.559926781
3.85E-09	14.65475144	213429_at	BICC1	0.640888939	-0.149519553	8.988358592	7.31E-11	1.559289644
0.000353686	1.483423335	226955_at	AFAP1L1	0.640674015	0.556598541	4.631928704	4.32E-05	1.559057368
0.009772471	-2.222520129	209016_s_at	KRT7	0.640511734	-0.448764668	3.321160591	0.002016337	1.558882008
9.41E-08	10.95207058	1557256_a_at	GABRB1	0.640370531	0.987395903	7.725020774	3.01E-09	1.55872944
0.000269892	1.787004881	230966_at	IL4I1	0.640326383	-0.203789804	4.733227308	3.17E-05	1.558681742
9.73E-11	18.96424449	226722_at	FAM20C	0.640275388	1.53210293	10.55299274	9.63E-13	1.558626648
1.54E-07	10.37354681	226058_at	B3GNT9	0.640088485	0.220326756	7.532749817	5.39E-09	1.55842474
5.45E-07	8.891675828	224937_at	PTGFRN	0.639829462	0.384744339	7.045016427	2.39E-08	1.558144963
1.42E-09	15.83799103	219165_at	PDLIM2	0.639804425	0.711539003	9.406531867	2.23E-11	1.558117923
3.59E-09	14.74171551	202838_at	FUCA1	0.639732804	1.068506712	9.018827194	6.70E-11	1.558040574
8.02E-09	13.807756	226552_at	IER5L	0.639715054	0.303652558	8.693693239	1.71E-10	1.558021404
4.67E-07	9.075302888	227897_at		0.639375968	1.155503613	7.105125956	1.99E-08	1.557655255
1.15E-05	5.376065568	232944_at		0.639146159	-0.396446517	5.904791808	8.27E-07	1.557407154
4.83E-09	14.40120559	242736_at		0.638980945	1.261707213	8.89975819	9.43E-11	1.557228814
7.02E-06	5.935911756	204220_at	GMFG	0.638638814	-0.435825674	6.085685269	4.70E-07	1.556859565
5.59E-10	16.90311609	218700_s_at	RAB29	0.637255397	0.633482303	9.790008429	7.65E-12	1.555367391
0.002042164	-0.479320738	202435_s_at	CYP1B1	0.637150018	-0.446936153	3.95956926	0.000326037	1.555253786
0.004584019	-1.375495931	204533_at	CXCL10	0.636697103	-0.576388411	3.637970178	0.000828388	1.554765611
1.79E-09	15.55921671	214282_at		0.636381718	0.770658312	9.307291487	2.95E-11	1.554425764
5.22E-06	6.282588564	209969_s_at	STAT1	0.63618301	0.239604905	6.197715621	3.31E-07	1.554211681
5.94E-12	22.18670282	224925_at	PREX1	0.636117692	1.025398934	11.80863551	3.75E-14	1.554141316
3.28E-06	6.820783496	203758_at	CTSO	0.634239932	0.62931485	6.371761622	1.92E-07	1.552119818
6.91E-05	3.327250558	1555929_s_at		0.634075225	0.073357728	5.24029826	6.59E-06	1.551942627
1.16E-07	10.71293155	218494_s_at	SLC2A4RG	0.633565846	0.048638835	7.645402995	3.83E-09	1.551394773
3.49E-05	4.109352601	229391_s_at	FAM26F	0.632802294	-0.126896518	5.494765826	2.98E-06	1.550573909
5.89E-10	16.84211786	230661_at		0.631243959	1.263912257	9.767857511	8.13E-12	1.548899952
9.60E-10	16.27106424	216565_x_at	RP4-781L3.1	0.631102265	1.352415531	9.561614085	1.44E-11	1.548747835
3.53E-07	9.402291915	223601_at	OLFM2	0.631051461	0.277151443	7.212377992	1.43E-08	1.548693297
1.81E-12	23.57945044	224909_s_at	PREX1	0.631041535	1.028062314	12.37800183	9.19E-15	1.548682642
6.47E-08	11.39393627	202729_s_at	LTBP1	0.630917218	0.167192002	7.872681841	1.93E-09	1.548549198
4.97E-07	9.003801297	228100_at	PIFO	0.630837184	0.320037094	7.081710294	2.13E-08	1.548463294
1.09E-08	13.4520101	217996_at	PHLDA1	0.630131912	1.312862236	8.571018383	2.45E-10	1.547706501
1.87E-12	23.54749515	1568592_at	TRIM69	0.629431751	1.127859991	12.3647437	9.49E-15	1.546955559
1.74E-08	12.91377694	213241_at	PLXNC1	0.629176819	0.829612936	8.386573744	4.20E-10	1.546682227
0.006157225	-1.705398336	211813_x_at	DCN	0.628788299	-0.401741027	3.516290672	0.001170125	1.546265759
6.65E-05	3.371552732	229518_at	FAM46B	0.628779889	0.643378119	5.254753321	6.30E-06	1.546256745
3.79E-06	6.650394171	226932_at	SSPN	0.628569708	0.581139647	6.316636742	2.28E-07	1.546031494
1.48E-05	5.084518888	219511_s_at	SNCAIP	0.628222138	0.019689208	5.810553118	1.11E-06	1.545659072
9.38E-07	8.274455901	228624_at	TMEM144	0.627805865	-0.5275011	6.843545368	4.45E-08	1.545213155
1.89E-05	4.803113183	202864_s_at	SP100	0.627802138	-0.178394673	5.71953766	1.48E-06	1.545209164
3.10E-06	6.8887408	205768_s_at	SLC27A2	0.627107865	0.223535973	6.39375467	1.80E-07	1.544465735
8.35E-05	3.113990028	209369_at	ANXA3	0.626955599	-0.429202157	5.170633279	8.19E-06	1.544302737
2.99E-06	6.931987376	207357_s_at	GALNT10	0.626926157	0.242257552	6.407752923	1.72E-07	1.544271222
2.35E-07	9.880633894	204336_s_at	RGS19	0.626806745	0.424342851	7.369805234	8.84E-09	1.544143407
3.61E-06	6.705298434	203186_s_at	S100A4	0.626607565	1.319206375	6.334396843	2.16E-07	1.543930236
1.83E-08	12.85366455	201482_at	QSOX1	0.626364225	0.858583099	8.366058065	4.46E-10	1.543669843
2.83E-06	6.996884671	223610_at	SEMA5B	0.625561125	0.977563621	6.428762776	1.61E-07	1.542810773
0.002079565	-0.499102737	204894_s_at	AOC3	0.625150331	0.480924323	3.95259247	0.00033279	1.542371534
9.14E-21	46.72539395	201891_s_at	B2M	0.623872947	2.301132769	25.54952201	3.34E-25	1.541006499
4.89E-06	6.357485967	239461_at	GALNT15	0.623729957	0.248544968	6.221925301	3.07E-07	1.540853773
7.47E-09	13.88495436	209264_s_at	TSPAN4	0.623433625	0.617585095	8.72039719	1.58E-10	1.540537312
1.20E-07	10.67619086	218746_at	TAPBPL	0.623315935	0.250994318	7.633188554	3.97E-09	1.540411645
5.67E-06	6.18495062	208296_x_at	TNFAIP8	0.623146816	-0.512721613	6.166159269	3.65E-07	1.540231083
3.62E-08	12.0661151	63305_at	PKNOX2	0.623144569	0.328367347	8.098761072	9.84E-10	1.540228684
1.09E-05	5.43676403	213492_at	COL2A1	0.623061993	1.693254448	5.924406906	7.78E-07	1.540140527
1.27E-07	10.60186559	217028_at	CXCR4	0.622849322	1.342315212	7.608493381	4.28E-09	1.539913508
8.33E-05	3.117746352	211796_s_at	TRBC1	0.62172465	0.205946148	5.171861563	8.16E-06	1.538713517
2.03E-17	37.63469967	211528_x_at	HLA-G	0.621532974	2.011685785	19.33956514	5.19E-21	1.538509097
6.85E-08	11.32769615	225280_x_at	ARSD	0.621014721	0.254479035	7.850499262	2.07E-09	1.537956524
1.90E-08	12.81147954	205560_at	PCSK5	0.62081331	0.194623954	8.35167065	4.65E-10	1.53774183
0.00037592	1.415725768	226930_at	FNDC1	0.620749519	-0.494673792	4.609262226	4.63E-05	1.537673837
3.57E-05	4.081485075	226075_at	SPSB1	0.62034879	0.204872873	5.485721534	3.07E-06	1.537246785
3.64E-11	20.12130965	201842_s_at	EFEMP1	0.620251388	1.997553432	10.99450673	3.01E-13	1.537143004
8.28E-13	24.47320402	210150_s_at	LAMA5	0.620137849	1.128752149	12.75265518	3.72E-15	1.537022036
1.63E-06	7.635811001	205891_at	ADORA2B	0.619983555	0.972034879	6.635882784	8.46E-08	1.536857663
0.000395413	1.357562613	202687_s_at	TNFSF10	0.619550531	-0.520176735	4.589764336	4.92E-05	1.536396445
6.96E-05	3.3193889	35974_at	LRMP	0.618756411	-0.564090017	5.237732544	6.65E-06	1.53555098
1.75E-08	12.90537017	235766_x_at	RAB27A	0.617834229	0.445991987	8.383703615	4.24E-10	1.534569758
2.74E-06	7.03177629	211367_s_at	CASP1	0.617714377	-0.202431733	6.440060438	1.55E-07	1.534442279
2.41E-07	9.846427637	231738_at	PCDHB7	0.617597714	0.517439131	7.358525472	9.15E-09	1.534318202
2.16E-10	18.02249612	209263_x_at	TSPAN4	0.616994334	0.888565931	10.20079589	2.48E-12	1.533676636
1.02E-07	10.86068308	221400_at	MYO3A	0.6169419	0.617282092	7.694570695	3.30E-09	1.533620897
1.30E-07	10.57304791	227410_at	FAM43A	0.616517677	0.079003706	7.598923569	4.41E-09	1.533170004
2.50E-05	4.489586494	220994_s_at	STXBP6	0.615755878	-0.22850944	5.618039961	2.03E-06	1.532360644
5.05E-10	17.0192077	224694_at	ANTXR1	0.615634906	1.332916119	9.832231369	6.80E-12	1.532232159
7.01E-17	35.89873162	215313_x_at	HLA-A	0.615326811	2.286462442	18.33383868	3.15E-20	1.531904977
3.28E-13	25.58292536	200905_x_at	HLA-E	0.6151561	1.913029964	13.22848789	1.21E-15	1.531723721
1.06E-05	5.467904504	204222_s_at	GLIPR1	0.614258493	-0.534892485	5.93446968	7.54E-07	1.530771019
1.33E-11	21.25976946	209539_at	ARHGEF6	0.614212336	1.132366658	11.43896759	9.55E-14	1.530722045
1.02E-05	5.516774278	229691_at	ZBTB42	0.613937386	-0.362974802	5.950260976	7.17E-07	1.530430347
1.98E-09	15.43674304	242064_at	SDK2	0.613737106	1.047705577	9.263834948	3.33E-11	1.530217902
6.31E-11	19.45667312	213100_at	UNC5B	0.613370059	0.849411411	10.73967674	5.87E-13	1.529828636
4.94E-06	6.346333408	223599_at	TRIM6	0.612968732	-0.527982986	6.218320189	3.10E-07	1.52940313
1.96E-07	10.08677134	207076_s_at	ASS1	0.612636963	1.12406646	7.437856041	7.18E-09	1.529051462
2.03E-06	7.374557555	209734_at	NCKAP1L	0.612043752	-0.426466272	6.551126839	1.10E-07	1.528422871
1.37E-06	7.839719406	213616_at	TPGS2	0.612035419	0.125123254	6.702107972	6.89E-08	1.528414044
1.86E-10	18.1945174	205858_at	NGFR	0.611396466	1.708318201	10.26466694	2.09E-12	1.527737277
3.00E-10	17.62942481	201315_x_at	IFITM2	0.6110557	2.047436024	10.05560374	3.68E-12	1.527376466
8.75E-08	11.03992518	1562736_at	LHX9	0.610949917	0.823419654	7.754322118	2.76E-09	1.527264478
8.13E-10	16.45292592	204462_s_at	SLC16A2	0.610828153	0.53783278	9.627076602	1.20E-11	1.527135582
0.000989991	0.332484808	202036_s_at	SFRP1	0.61077923	-0.556281314	4.24198209	0.000140926	1.527083797
8.23E-06	5.758165011	219032_x_at	OPN3	0.609937945	0.104275099	6.028255431	5.62E-07	1.526193561
9.54E-07	8.253300444	203409_at	DDB2	0.609764578	0.599670037	6.836654318	4.54E-08	1.526010171
3.09E-15	31.15197897	201105_at	LGALS1	0.609634745	2.043790201	15.81640396	4.18E-18	1.525872846
5.57E-06	6.206869874	219777_at	GIMAP6	0.609347449	-0.204690688	6.173243169	3.57E-07	1.525569017
1.22E-07	10.65200892	222793_at	DDX58	0.608741332	0.169663434	7.62515182	4.07E-09	1.524928217
1.15E-06	8.039046464	203066_at	CHST15	0.607724534	0.841040385	6.766913665	5.64E-08	1.52385384
1.01E-07	10.8747472	218943_s_at	DDX58	0.607416936	-0.134695466	7.699254879	3.26E-09	1.523528973
2.05E-09	15.3946838	203175_at	RHOG	0.60736363	0.786807264	9.248931204	3.48E-11	1.523472682
0.000392452	1.366194301	217901_at	DSG2	0.606471638	-0.571148796	4.59265932	4.87E-05	1.522531037
2.13E-08	12.67787301	227145_at	LOXL4	0.606118184	0.656622964	8.30615666	5.32E-10	1.522158069
3.35E-08	12.15253159	209081_s_at	COL18A1	0.605166834	1.464705416	8.127960092	9.02E-10	1.52115465
5.12E-09	14.33660501	228501_at	GALNT15	0.604982787	1.122447942	8.87723833	1.01E-10	1.520960607
1.36E-11	21.22987589	200791_s_at	IQGAP1	0.604939753	1.319112002	11.42716438	9.84E-14	1.520915238
3.60E-06	6.706588984	212975_at	DENND3	0.604769752	-0.403330671	6.334814332	2.16E-07	1.520736031
6.00E-16	33.11253558	207808_s_at	PROS1	0.604572785	1.6752995	16.81755216	5.59E-19	1.520528423
9.08E-08	10.99509758	231360_at	C20orf141	0.604555244	0.434588064	7.739367673	2.88E-09	1.520509936
5.35E-07	8.916618418	236361_at	GALNT15	0.604273996	0.998052537	7.053176414	2.33E-08	1.520213547
2.61E-07	9.752182122	223361_at	ABRACL	0.604168992	0.093766755	7.327465381	1.01E-08	1.520102905
6.39E-07	8.711258982	205548_s_at	BTG3	0.604139769	0.611740919	6.98603701	2.86E-08	1.520072115
2.66E-06	7.066063394	207697_x_at	LILRB2	0.600516566	-0.406690777	6.451163664	1.50E-07	1.516259376
5.73E-05	3.538083788	209448_at	HTATIP2	0.599527006	-0.320691943	5.309041146	5.32E-06	1.515219714
1.15E-07	10.72533141	227272_at	C15orf52	0.599509332	0.521102602	7.649526385	3.78E-09	1.515201151
5.33E-06	6.258150682	212713_at	MFAP4	0.598831638	1.122903295	6.189816963	3.39E-07	1.514489565
1.59E-05	5.001621095	212793_at	DAAM2	0.598788355	-0.123796478	5.783748041	1.21E-06	1.514444129
6.88E-12	22.00130099	217984_at	RNASET2	0.598631951	1.629634981	11.73411853	4.52E-14	1.514279956
1.93E-07	10.10818881	223475_at	CRISPLD1	0.598544587	0.306850074	7.444933996	7.03E-09	1.51418826
6.66E-06	5.995127566	211966_at	COL4A2	0.59798138	-0.183250074	6.104818729	4.42E-07	1.513597258
1.90E-06	7.446226492	201951_at	ALCAM	0.597651952	0.145955751	6.574367883	1.02E-07	1.513251679
7.07E-08	11.29123601	1569648_at	DACT2	0.597625645	1.263406897	7.838296581	2.14E-09	1.513224086
1.95E-05	4.771486396	203126_at	IMPA2	0.597508829	0.09831154	5.70930413	1.52E-06	1.513101564
9.20E-07	8.295084066	235103_at	MAN2A1	0.596721638	0.094054621	6.850265526	4.36E-08	1.512276182
5.70E-07	8.842129641	204153_s_at	MFNG	0.596247004	-0.225040772	7.028811799	2.51E-08	1.511778738
5.15E-06	6.297907192	243027_at	IGSF5	0.595877097	-0.308638879	6.202666954	3.26E-07	1.511391167
0.000843546	0.511693115	1554018_at	GPNMB	0.595845527	-0.595821865	4.303412442	0.000117178	1.511358095
5.23E-07	8.942225321	227983_at	RILPL2	0.59577711	0.484838608	7.061555304	2.27E-08	1.511286423
4.78E-05	3.74836103	234987_at	SAMHD1	0.595563056	0.446046973	5.377488465	4.30E-06	1.511062209
2.14E-05	4.667073012	210136_at	MBP	0.595508966	1.162941607	5.675511469	1.69E-06	1.511005557
9.93E-09	13.55582324	212188_at	KCTD12	0.59549748	0.966342314	8.606752857	2.20E-10	1.510993527
2.83E-07	9.660186152	226314_at	CHST14	0.595430207	0.509888701	7.297171842	1.10E-08	1.510923071
3.70E-09	14.70415932	225944_at	NLN	0.594878842	0.311115099	9.005664044	6.96E-11	1.510345741
5.22E-08	11.63927854	213113_s_at	SLC43A3	0.594785674	0.123472684	7.954990398	1.51E-09	1.510248207
0.000196478	2.142303438	210735_s_at	CA12	0.594538816	-0.518835686	4.851125641	2.20E-05	1.509989812
5.80E-12	22.23407441	210139_s_at	PMP22	0.594431728	1.608304534	11.82772223	3.57E-14	1.509877734
0.001652261	-0.247323792	AFFX-HUMISGF3A/M97935_MA_at	STAT1	0.59334792	0.387917919	4.041030937	0.000256414	1.508743881
0.000107252	2.827839167	202765_s_at	FBN1	0.593241684	-0.268770903	5.076925116	1.10E-05	1.508632786
4.60E-05	3.7926565	241869_at	APOL6	0.593172846	-0.03454476	5.391893754	4.11E-06	1.508560803
3.41E-09	14.79879025	202175_at	CHPF	0.592772748	1.220046028	9.038846104	6.33E-11	1.508142497
3.31E-09	14.83681053	209757_s_at	MYCN	0.592459851	0.699729425	9.052191532	6.09E-11	1.507815441
1.75E-08	12.90535672	204846_at	CP	0.592370142	2.218688052	8.383699021	4.24E-10	1.507721685
4.69E-10	17.11005696	229280_s_at	CASC15	0.592248643	0.234576213	9.865333732	6.21E-12	1.507594716
3.37E-07	9.458881977	225972_at	TMEM64	0.592205576	0.312627226	7.230968504	1.35E-08	1.507549712
9.73E-06	5.567219809	205382_s_at	CFD	0.591258331	0.557576642	5.96656085	6.82E-07	1.506560209
5.86E-12	22.21457656	217989_at	HSD17B11	0.591186085	1.088579375	11.81986393	3.65E-14	1.506484767
0.000101535	2.890491179	202863_at	SP100	0.590278966	-0.572698145	5.097466671	1.03E-05	1.505537836
4.86E-07	9.029333227	230695_s_at	RSPH9	0.589918898	0.095731668	7.090070135	2.08E-08	1.505162132
4.90E-05	3.719596276	235110_at	PLA2G16	0.589787823	0.0738476	5.36813151	4.43E-06	1.505025388
5.85E-06	6.146657676	206751_s_at	PCYT1B	0.589499575	-0.064369881	6.153784135	3.80E-07	1.504724715
2.24E-05	4.614782581	227307_at	TSPAN18	0.589492193	-0.275301085	5.658583445	1.79E-06	1.504717017
0.000455634	1.19624553	205483_s_at	ISG15	0.58944075	0.797934776	4.535567585	5.80E-05	1.504663363
4.50E-06	6.451433902	238725_at	IRF1	0.589301743	0.207980977	6.252297156	2.79E-07	1.504518392
0.000119016	2.711033475	1552848_a_at	PTCHD1	0.589070569	-0.214938147	5.038589507	1.23E-05	1.504277331
4.58E-13	25.17247869	201029_s_at	CD99	0.588222061	1.581011226	13.05108568	1.83E-15	1.503392864
1.73E-05	4.906487527	203699_s_at	DIO2	0.588023995	0.279888174	5.75297996	1.33E-06	1.503186479
9.66E-09	13.5879088	225602_at	GLIPR2	0.587613074	1.217094632	8.617807969	2.13E-10	1.502758389
7.71E-06	5.829607605	219215_s_at	SLC39A4	0.586981085	-0.306763713	6.0513382	5.23E-07	1.502100233
6.91E-08	11.31632654	236716_at	RP11-731J8.2	0.586969463	-0.432570028	7.846693475	2.09E-09	1.502088133
3.77E-11	20.08220338	210651_s_at	EPHB2	0.586662541	0.509879074	10.97942002	3.13E-13	1.501768609
4.26E-10	17.22673127	205573_s_at	SNX7	0.586571067	1.019206714	9.907923881	5.52E-12	1.501673392
1.97E-12	23.48926982	208923_at	CYFIP1	0.585294239	1.567583848	12.34061021	1.01E-14	1.500344955
1.81E-07	10.18475295	1552477_a_at	IRF6	0.585068232	-0.286732803	7.470248429	6.51E-09	1.500109935
3.78E-09	14.67461088	238556_at	CAMK2G	-0.585200179	0.091477392	-8.995312916	7.17E-11	0.666556845
7.43E-12	21.91484121	227020_at	YPEL2	-0.585438515	1.829874046	-11.69946828	4.93E-14	0.666446737
3.72E-08	12.03435051	207797_s_at	LRP2BP	-0.586713722	0.749344808	-8.088036092	1.02E-09	0.665857921
0.000331639	1.553079978	1556199_a_at	RGS9BP	-0.58675198	0.844557021	-4.655220854	4.03E-05	0.665840264
2.54E-05	4.471068028	1557816_a_at		-0.58743977	0.851877574	-5.612041208	2.07E-06	0.665522907
0.001122829	0.190959195	228950_s_at	WLS	-0.587587016	1.408192951	-4.193253455	0.000163059	0.665454985
5.60E-06	6.198808646	1559676_a_at		-0.587794196	-0.420979782	-6.170637906	3.60E-07	0.665359429
5.29E-07	8.930103759	229598_at	COBLL1	-0.588243697	0.04226984	-7.057588782	2.30E-08	0.665152155
0.000281096	1.741444517	1552999_a_at	WFDC10B	-0.588477564	-0.594802146	-4.71805949	3.32E-05	0.665044339
3.02E-06	6.920179176	233648_at		-0.588518497	1.048120772	-6.403930604	1.74E-07	0.665025471
1.31E-07	10.57044409	208389_s_at	SLC1A2	-0.588753606	1.436454981	-7.598059028	4.42E-09	0.664917104
1.82E-07	10.17751424	207363_at	RS1	-0.589605576	2.014540823	-7.467854297	6.56E-09	0.664524559
0.034422758	-3.624923938	202768_at	FOSB	-0.589966812	-0.229487535	-2.755188916	0.009025783	0.66435819
2.95E-07	9.612534975	239280_at	RP11-486G15.2	-0.590168493	-0.351891975	-7.281490317	1.16E-08	0.664265322
1.90E-06	7.449042365	210837_s_at	PDE4D	-0.590481315	-0.349265338	-6.575281171	1.02E-07	0.664121305
0.000120231	2.697704148	214219_x_at	MAP4K1	-0.590647627	1.165758686	-5.034211518	1.25E-05	0.66404475
3.68E-06	6.68170972	1556090_at		-0.591138219	0.247723834	-6.326766208	2.21E-07	0.663818978
0.000207616	2.081419231	203158_s_at	GLS	-0.591143604	0.737541981	-4.83096905	2.35E-05	0.663816501
0.000281262	1.740413722	206339_at	CARTPT	-0.592419874	0.499312732	-4.717716184	3.32E-05	0.66322952
2.14E-08	12.67547511	211562_s_at	LMOD1	-0.593792242	0.346576349	-8.30534053	5.34E-10	0.662598921
4.47E-06	6.461037449	204285_s_at	PMAIP1	-0.594860962	-0.523977484	-6.255402124	2.76E-07	0.662108262
1.06E-12	24.18470195	221262_s_at	SLC2A11	-0.596285911	0.91686968	-12.63089952	4.98E-15	0.661454621
4.52E-07	9.117667112	233959_at	ADCY10P1	-0.596568874	-0.01018874	-7.119005667	1.90E-08	0.661324899
2.22E-08	12.63269845	237365_at	ELOVL2-AS1	-0.596918833	0.530191358	-8.290785784	5.57E-10	0.661164499
1.05E-09	16.17953268	1556659_at		-0.597090541	-0.417253408	-9.528742919	1.58E-11	0.661085813
1.80E-07	10.19078254	210769_at	CNGB1	-0.597860287	2.124521545	-7.472242788	6.47E-09	0.660733186
9.95E-05	2.916131453	206850_at	RASL10A	-0.598183409	0.28379972	-5.105869218	1.00E-05	0.660585218
5.37E-07	8.910522228	226733_at	PFKFB2	-0.598474709	1.296233649	-7.051181902	2.34E-08	0.66045185
8.59E-10	16.39063012	243480_at		-0.598684426	-0.002594751	-9.604629916	1.28E-11	0.66035585
1.58E-06	7.674537631	241694_at	PKHD1	-0.598726432	-0.14233827	-6.648455217	8.13E-08	0.660336624
0.000336974	1.536434192	1556435_at	LOC400622	-0.598746062	0.212555381	-4.6496575	4.09E-05	0.660327639
1.61E-09	15.68161722	205336_at	PVALB	-0.599285596	2.17089635	-9.350808732	2.61E-11	0.660080738
2.25E-07	9.929156869	1552362_a_at	LEAP2	-0.599491644	0.505499558	-7.385812093	8.42E-09	0.659986471
5.19E-08	11.64704182	239264_at		-0.599831877	1.224772512	-7.95759872	1.50E-09	0.659830844
1.44E-07	10.45153541	1555998_at	ATP5H	-0.600766808	0.36942376	-7.558602483	4.98E-09	0.659403382
1.06E-07	10.81226502	242586_at	FSD1L	-0.600918834	1.244464139	-7.678449999	3.47E-09	0.6593339
0.000222679	2.002727773	203015_s_at	SSX2IP	-0.601347818	1.268227069	-4.804889395	2.54E-05	0.659137877
0.00026109	1.823720952	207706_at	USH2A	-0.601475002	1.250698481	-4.745442173	3.05E-05	0.659079772
2.40E-07	9.852232293	229116_at	CNKSR2	-0.601720219	1.265699435	-7.360439353	9.10E-09	0.658967757
2.93E-05	4.310193387	203328_x_at	IDE	-0.602417462	0.442425805	-5.559907936	2.43E-06	0.65864936
3.93E-08	11.96632762	237698_at		-0.604619011	-0.23571238	-8.065083	1.09E-09	0.657645029
1.57E-10	18.40791254	221868_at	PAIP2B	-0.604635793	1.04523716	-10.34418368	1.68E-12	0.657637379
1.37E-07	10.51305191	201896_s_at	PSRC1	-0.605247343	1.263926004	-7.579009076	4.68E-09	0.65735867
8.47E-11	19.12985477	236924_at		-0.605272521	1.46729385	-10.61557943	8.15E-13	0.657347198
4.76E-07	9.053225998	213226_at	CCNA2	-0.605835225	0.759169807	-7.097894748	2.03E-08	0.657090858
7.55E-08	11.22020347	222058_at	RNF130	-0.607747084	0.34317398	-7.814537458	2.30E-09	0.656220658
4.51E-05	3.818363424	207968_s_at	MEF2C	-0.608702604	-0.14434512	-5.400251868	4.01E-06	0.655786177
3.29E-06	6.816808021	214641_at	COL4A3	-0.610163384	1.107384305	-6.370475172	1.93E-07	0.655122505
2.33E-08	12.57464683	228412_at	LOC643072	-0.610600964	1.234372398	-8.271046775	5.90E-10	0.654923832
7.94E-07	8.461018976	227806_at	C16orf74	-0.610950081	0.528241404	-6.904354905	3.69E-08	0.654765367
0.002676304	-0.781414252	1561375_at	RP11-806L2.2	-0.611723027	1.19514852	-3.852466741	0.000446075	0.65441466
3.41E-11	20.19450963	1558540_s_at	SLC2A11	-0.613077862	1.054210588	-11.022778	2.79E-13	0.653800388
6.68E-05	3.365609362	215451_s_at	AFF1	-0.614270216	-0.385170012	-5.252814423	6.34E-06	0.65326026
6.47E-08	11.39385293	1559214_at	FBXO22	-0.614515308	0.913042971	-7.872653921	1.93E-09	0.653149291
6.97E-05	3.316817118	210074_at	CTSV	-0.616206362	0.970696368	-5.236893183	6.67E-06	0.65238415
0.000899991	0.439605137	207213_s_at	USP2	-0.616516903	0.140796594	-4.278737194	0.000126204	0.65224374
3.94E-06	6.606970846	236843_at	NOX4	-0.616819344	0.304597504	-6.302592115	2.39E-07	0.65210702
1.49E-06	7.740385153	239190_at	VRK3	-0.617009325	0.981150433	-6.669837809	7.61E-08	0.652021153
4.65E-07	9.081370883	203207_s_at	MTFR1	-0.617213919	1.219671145	-7.107113722	1.97E-08	0.651928694
3.53E-07	9.400476082	231311_at		-0.618547613	0.986211683	-7.211781615	1.43E-08	0.6513263
9.45E-08	10.94746445	235718_at	SRL	-0.6189904	0.659251001	-7.723485305	3.03E-09	0.651126428
1.71E-11	20.96891754	203726_s_at	LAMA3	-0.619057698	-0.048092751	-11.32443548	1.28E-13	0.651096055
4.96E-06	6.3404689	215575_at	PDE4DIP	-0.620107646	0.250559283	-6.216424488	3.12E-07	0.65062238
1.65E-07	10.29452602	1556229_at	RP11-235E17.4	-0.622055828	0.367084253	-7.506575419	5.83E-09	0.649744388
1.72E-06	7.573186071	216997_x_at	TLE4	-0.622438293	0.354757189	-6.615556794	9.01E-08	0.64957216
0.000122768	2.673979599	206296_x_at	MAP4K1	-0.623530959	1.247588275	-5.026417525	1.28E-05	0.649080375
2.11E-06	7.331279908	236543_at		-0.62354031	-0.177273879	-6.537096024	1.15E-07	0.649076167
1.16E-05	5.363796519	1552742_at	KCNH8	-0.624449557	-0.279009083	-5.900826823	8.37E-07	0.648667221
8.15E-08	11.12857362	242509_at		-0.624945213	1.284015554	-7.783916831	2.52E-09	0.648444402
1.67E-06	7.609611313	210227_at	DLGAP2	-0.625909624	0.114377302	-6.627378495	8.68E-08	0.648011076
5.30E-06	6.265502116	207021_at	ZPBP	-0.626091015	0.524734917	-6.192193018	3.37E-07	0.647929606
8.98E-06	5.656693594	1569086_at	C19orf83	-0.626818351	-0.388188235	-5.995470363	6.23E-07	0.647603034
3.44E-06	6.764393771	210814_at	TRPC3	-0.627838108	0.431678973	-6.353515459	2.04E-07	0.647145442
4.70E-06	6.402768147	1570108_at		-0.628972938	-0.454250555	-6.236563662	2.93E-07	0.646636595
0.009379317	-2.17577235	1553194_at	NEGR1	-0.629099296	0.34197345	-3.339044235	0.001919253	0.646579962
0.00210963	-0.514978629	1555544_a_at	CADM2	-0.630642112	0.20587475	-3.946989705	0.000338312	0.64588888
4.72E-07	9.063389865	239872_at		-0.630788679	1.383674237	-7.101223734	2.01E-08	0.645823266
6.57E-06	6.01108262	1562792_at	LOC101927157	-0.631665239	-0.206086447	-6.109974153	4.35E-07	0.645430993
5.36E-06	6.25148291	211093_at	PDE6C	-0.632181811	0.544523678	-6.187661896	3.42E-07	0.645199931
2.91E-06	6.96648744	232692_at	TDRD6	-0.632576657	0.278760338	-6.418921428	1.66E-07	0.645023373
1.05E-07	10.82249703	206081_at	SLC24A1	-0.633041738	2.189554556	-7.681856036	3.43E-09	0.64481547
6.47E-06	6.028291012	235230_at	PLCXD2	-0.633068547	0.951616133	-6.115534623	4.28E-07	0.644803488
0.001581943	-0.196921103	207276_at	CDR1	-0.633189759	0.508696881	-4.058644276	0.000243389	0.644749315
9.34E-11	19.0158633	241786_at		-0.634078275	1.672418097	-10.57247898	9.14E-13	0.644352354
6.10E-11	19.49829325	228566_at	RPRD1A	-0.634741849	0.717917274	-10.75553702	5.63E-13	0.64405605
6.08E-06	6.101500759	239290_at	FRMPD4	-0.635012161	0.462160736	-6.139191432	3.97E-07	0.643935387
7.57E-10	16.54383344	231291_at	GIPR	-0.635680759	0.430781812	-9.659875733	1.10E-11	0.643637032
0.001395635	-0.056050464	221801_x_at	NEFL	-0.635685836	1.224200541	-4.107719203	0.000210411	0.643634767
4.95E-12	22.44153779	204398_s_at	EML2	-0.636575024	1.243734975	-11.91153964	2.90E-14	0.643238193
0.003383019	-1.043006321	240405_at		-0.637037796	-0.025801312	-3.758692941	0.000585586	0.643031895
0.000131662	2.596544661	227486_at	NT5E	-0.637753228	1.357865023	-5.000963054	1.39E-05	0.642713095
1.84E-06	7.488306759	242902_at	CYMP	-0.637805646	-0.299232893	-6.588017186	9.81E-08	0.642689744
1.72E-06	7.570806799	215840_at	DNAH2	-0.63900301	-0.475594732	-6.614784678	9.03E-08	0.642156565
4.72E-05	3.765341425	224282_s_at	AGPAT3	-0.639174945	0.584771579	-5.383011168	4.23E-06	0.642080039
8.97E-08	11.01159604	205676_at	CYP27B1	-0.641245678	-0.399838198	-7.744870692	2.84E-09	0.641159109
2.74E-05	4.387489818	1558937_s_at		-0.642292397	0.621534256	-5.584961465	2.25E-06	0.640694097
3.81E-07	9.316003895	215052_at	FRMPD4	-0.643723151	0.649067787	-7.184048139	1.56E-08	0.64005902
3.88E-09	14.64536421	1552281_at	SLC39A5	-0.644341248	-0.008819447	-8.985072138	7.38E-11	0.639784857
1.84E-06	7.489597958	212858_at	PAQR4	-0.644636749	1.337800622	-6.588436044	9.80E-08	0.639653826
5.33E-07	8.921231514	236730_at	GIPC3	-0.644672683	-0.261355073	-7.054685757	2.32E-08	0.639637894
0.010994826	-2.353533411	230251_at	LINC00473	-0.644787919	-0.559526321	-3.270760042	0.002315801	0.639586805
7.59E-05	3.221422107	1553873_at	KLHL34	-0.648317786	0.336285957	-5.20574502	7.34E-06	0.63802383
0.000464721	1.173685393	205938_at	PPM1E	-0.648339187	0.722793626	-4.527973853	5.94E-05	0.638014365
2.94E-13	25.72023493	207153_s_at	GLMN	-0.648833244	1.303295491	-13.28821165	1.05E-15	0.637795912
2.47E-05	4.500591387	232978_at		-0.649598567	0.400564043	-5.621604597	2.01E-06	0.637457663
8.16E-07	8.428995363	232072_at	NAAA	-0.650530877	0.252119498	-6.893911772	3.81E-08	0.637045853
0.000810224	0.556765515	1560101_at	SYDE2	-0.651935193	0.332973096	-4.318816712	0.000111868	0.636426056
8.33E-05	3.117506815	206552_s_at	TAC1	-0.652608258	-0.007697726	-5.171783238	8.16E-06	0.636129211
1.40E-06	7.815133666	1553494_at	TDH	-0.65323707	0.144339139	-6.694119401	7.06E-08	0.635852009
1.31E-08	13.2401137	229678_at	LINC01137	-0.657087238	0.520490312	-8.498241085	3.03E-10	0.634157352
1.80E-09	15.55036122	241872_at		-0.658019705	1.694148136	-9.304146448	2.98E-11	0.633747605
0.000275272	1.765715108	206443_at	RORB	-0.65914065	0.78064417	-4.726141052	3.24E-05	0.633255387
2.36E-07	9.876637595	233026_s_at	PDZD2	-0.659397567	0.838249431	-7.368487244	8.87E-09	0.633142626
1.93E-08	12.79295614	220409_at	CAMSAP1	-0.659607542	0.548742377	-8.345355707	4.74E-10	0.633050483
5.18E-08	11.64986808	239637_at	RAB18	-0.661453289	0.153159206	-7.958548351	1.49E-09	0.632241092
9.33E-09	13.62965519	210348_at	4-Sep	-0.661478302	0.510112629	-8.632199291	2.05E-10	0.632230131
1.07E-06	8.118929873	223719_s_at	RTBDN	-0.663237133	1.821730062	-6.792905814	5.20E-08	0.63145983
0.000327735	1.565956605	243804_at	MTMR7	-0.66417821	0.26659916	-4.659523307	3.97E-05	0.63104806
1.39E-06	7.823276454	215898_at	TTLL5	-0.664384924	0.371943345	-6.6967651	7.00E-08	0.630957648
0.000453604	1.201862134	236865_at		-0.664891544	0.478988363	-4.537457575	5.77E-05	0.630736119
9.24E-06	5.62474369	210604_at	GNAT2	-0.664974593	1.297543535	-5.985147288	6.43E-07	0.630699811
2.58E-06	7.100637633	220410_s_at	CAMSAP1	-0.665483702	0.846594607	-6.462361211	1.45E-07	0.630477285
4.52E-07	9.115000376	240799_at	SLC35F4	-0.66586276	0.171645493	-7.118131834	1.91E-08	0.630311653
1.74E-06	7.556525076	1555151_s_at	TDH	-0.66591856	0.306767818	-6.610150188	9.16E-08	0.630287274
3.87E-12	22.70188855	235206_at		-0.668239324	0.537592556	-12.01725217	2.23E-14	0.62927419
3.64E-06	6.696063559	206878_at	DAO	-0.669532438	0.323234206	-6.331409429	2.18E-07	0.628710413
9.14E-08	10.98702884	1558711_at	FAM13A-AS1	-0.671175123	1.665890524	-7.736676726	2.91E-09	0.627994956
6.22E-08	11.44168893	1556402_at		-0.671489892	-0.318090212	-7.888683761	1.84E-09	0.627857955
7.59E-06	5.846211051	235088_at	C4orf46	-0.671590114	0.549586301	-6.056702729	5.14E-07	0.62781434
5.28E-06	6.269961583	217496_s_at	IDE	-0.671622347	0.618815273	-6.193634373	3.35E-07	0.627800313
4.89E-07	9.020806724	223928_s_at	GUCA1C	-0.67165963	1.99841718	-7.087278148	2.10E-08	0.627784089
1.75E-05	4.890292771	239496_at		-0.671902461	0.043567283	-5.747741493	1.35E-06	0.627678431
1.26E-07	10.61760062	231541_s_at	SPAG5-AS1	-0.672018491	-0.015285352	-7.613719887	4.21E-09	0.627627951
1.03E-05	5.504883139	232606_at	ANK2	-0.675994564	0.823922717	-5.946418648	7.26E-07	0.625900588
1.09E-08	13.44839522	236832_at	ADCY10P1	-0.676036691	0.62175558	-8.569775017	2.46E-10	0.625882311
8.20E-06	5.762261865	239048_at		-0.679296583	0.764906881	-6.029579102	5.60E-07	0.624469674
2.60E-07	9.754513246	220067_at	SPTBN5	-0.679301973	1.530445614	-7.328233322	1.00E-08	0.624467341
5.96E-09	14.15267882	244536_at		-0.681070999	0.311687779	-8.813240893	1.21E-10	0.623702091
1.78E-08	12.88548465	241762_at	FBXO32	-0.681424343	0.408829072	-8.376915845	4.32E-10	0.623549353
0.010171714	-2.266842455	205018_s_at	MBNL2	-0.681562092	0.944729941	-3.304156734	0.00211298	0.623489819
6.98E-08	11.3060376	237616_at		-0.68223377	0.78048268	-7.843249848	2.11E-09	0.623199608
9.97E-07	8.202173121	244682_at	CAMSAP1	-0.685160418	0.677781524	-6.820004083	4.78E-08	0.621936668
3.76E-08	12.02121773	1555282_a_at	PPARGC1B	-0.685437481	0.133433513	-8.083603175	1.03E-09	0.621817239
0.042442561	-3.85816227	231576_at		-0.68861457	0.766687648	-2.653966796	0.011632406	0.620449386
9.72E-08	10.91427107	1559871_s_at	LOC100129129	-0.690824782	0.875176956	-7.712422443	3.13E-09	0.619499584
1.01E-10	18.92403328	209884_s_at	SLC4A7	-0.691398108	1.596152964	-10.53782621	1.00E-12	0.619253444
8.18E-05	3.138298295	242245_at		-0.692319472	1.606023448	-5.178581062	7.99E-06	0.61885809
6.67E-09	14.02555237	229559_at	PPM1N	-0.692735748	0.222036568	-8.769109305	1.38E-10	0.61867955
5.10E-07	8.972473161	237733_at		-0.694948194	0.535500832	-7.07145483	2.20E-08	0.617731501
9.21E-08	10.97851096	237179_at	PCMTD2	-0.69597327	1.042916517	-7.733836247	2.93E-09	0.617292741
5.57E-07	8.867394776	242988_at	DCST2	-0.696499093	-0.178426996	-7.037074305	2.45E-08	0.617067795
1.93E-07	10.11135423	233006_at	4-Sep	-0.697574215	0.754128382	-7.445980212	7.01E-09	0.616608116
1.11E-08	13.42277556	242600_at	FRMD3	-0.699292828	0.622721501	-8.560964738	2.52E-10	0.615874018
9.66E-09	13.58666282	230904_at	FSD1L	-0.699411926	1.206982582	-8.617378572	2.14E-10	0.615823179
3.19E-06	6.855345225	204507_s_at	PPP3R1	-0.699547462	1.114235168	-6.382946295	1.86E-07	0.615765327
2.87E-09	14.99713826	1565863_at		-0.702125661	1.304852449	-9.108555111	5.19E-11	0.614665893
2.88E-08	12.33256962	230577_at	LINC00844	-0.7047501	1.465441737	-8.188894337	7.53E-10	0.613548757
1.36E-10	18.57935543	236017_at	CDKL3	-0.704886172	-0.201900371	-10.40829799	1.42E-12	0.613490891
7.23E-09	13.93013329	241535_at	LOC101060391	-0.705473684	0.758281012	-8.736039122	1.51E-10	0.613241108
3.86E-07	9.297603575	242807_at	FSD1L	-0.706055045	0.506542679	-7.178009587	1.59E-08	0.612994041
3.85E-09	14.65555581	227451_s_at	MCUR1	-0.706163356	1.620279626	-8.988640222	7.31E-11	0.612948022
5.31E-08	11.62122129	1555257_a_at	MYO3B	-0.707753672	-0.277792533	-7.948924419	1.54E-09	0.612272728
2.60E-07	9.759387542	209220_at	GPC3	-0.708133535	-0.080191626	-7.329839112	9.98E-09	0.612111537
3.55E-07	9.395299944	235555_at		-0.709531877	0.118009532	-7.210081655	1.44E-08	0.611518531
1.53E-06	7.70910486	1556351_at	HCN1	-0.709706733	1.613118121	-6.659679324	7.86E-08	0.611444419
1.99E-05	4.749718985	216898_s_at	COL4A3	-0.710958615	0.766998892	-5.702260222	1.56E-06	0.610914075
1.76E-05	4.88361001	210305_at	PDE4DIP	-0.711790112	1.211958346	-5.745579775	1.36E-06	0.610562077
1.93E-09	15.46328071	229060_at	YPEL2	-0.711790307	1.040974419	-9.273243813	3.25E-11	0.610561994
8.14E-06	5.771504508	210138_at	RGS20	-0.712369861	0.836167133	-6.032565352	5.55E-07	0.610316771
2.19E-07	9.958143291	229924_s_at	JAG1	-0.713106715	0.806258624	-7.395377607	8.18E-09	0.610005132
9.58E-08	10.93039889	1552521_a_at	TMEM74	-0.713277185	-0.343858994	-7.717797113	3.08E-09	0.609933057
1.67E-07	10.27856302	239723_at		-0.717327822	-0.103272784	-7.501290398	5.93E-09	0.608222958
8.34E-12	21.77065851	237388_at		-0.7174149	1.006344847	-11.64182478	5.70E-14	0.608186248
2.04E-09	15.39882038	219139_s_at	CROCCP3	-0.71854557	0.53182787	-9.250396557	3.46E-11	0.607709786
3.72E-08	12.03609259	206623_at	PDE6A	-0.719420539	2.484678363	-8.088624179	1.01E-09	0.607341333
8.26E-08	11.11023645	241338_at		-0.721218986	0.338344131	-7.777792707	2.57E-09	0.6065847
3.40E-05	4.136420897	1559409_a_at	CC2D2A	-0.721747956	-0.008335488	-5.503549384	2.90E-06	0.606362334
0.000719152	0.690777375	207594_s_at	SYNJ1	-0.722850704	0.430536087	-4.364512873	9.75E-05	0.605899028
1.20E-08	13.3389204	206608_s_at	RPGRIP1	-0.723422445	1.65085381	-8.532150146	2.74E-10	0.605658957
1.79E-06	7.518829371	220135_s_at	SLC7A9	-0.724397671	-0.093931321	-6.597919208	9.52E-08	0.605249685
4.01E-07	9.251456751	240528_s_at	EXOC4	-0.72441577	1.054207018	-7.162869249	1.66E-08	0.605242092
3.06E-06	6.907736499	1565862_a_at		-0.725032742	0.067005118	-6.399903056	1.76E-07	0.604983314
2.62E-07	9.745093506	1570507_at	SCAF11	-0.725261681	0.455136723	-7.325130278	1.01E-08	0.604887318
1.03E-05	5.495714181	1557459_at		-0.726069342	0.189306193	-5.943455901	7.33E-07	0.60454878
1.67E-07	10.28096169	215365_at	CACNB2	-0.726261728	0.724839337	-7.502084497	5.91E-09	0.604468168
1.39E-05	5.164267047	239354_at		-0.72836181	0.980144071	-5.836335334	1.02E-06	0.603588904
6.83E-15	30.20636087	238497_at	TMEM136	-0.728849764	1.593657767	-15.351423	1.10E-17	0.60338479
1.03E-07	10.84443519	232675_s_at	UCKL1	-0.729565595	0.369887621	-7.689160067	3.36E-09	0.60308548
1.58E-05	5.01020423	214088_s_at	FUT3	-0.732329609	0.760611501	-5.78652364	1.20E-06	0.601931153
7.36E-10	16.58679101	243332_at	RP11-124L9.5	-0.732443326	-0.146691841	-9.675392501	1.05E-11	0.601883709
1.44E-07	10.44886506	216538_at		-0.734377792	0.734595844	-7.557716948	4.99E-09	0.601077203
7.93E-08	11.16194267	1554201_at	CABP4	-0.736575129	1.026933204	-7.795064391	2.44E-09	0.600162412
4.09E-05	3.932056798	239594_at	LOC145837	-0.737155148	1.670862838	-5.437200033	3.57E-06	0.599921172
3.38E-10	17.49675484	237856_at	RAP1GDS1	-0.739702034	0.24023285	-10.00683174	4.21E-12	0.598863025
4.96E-05	3.707043732	1554607_at	CNKSR2	-0.739889715	-0.045648222	-5.364047662	4.48E-06	0.598785124
1.27E-06	7.92288317	1566276_at		-0.741179597	-0.513190458	-6.729137821	6.33E-08	0.598250003
7.64E-11	19.2514984	1559045_at	LOC100128288	-0.741367273	0.776631145	-10.66167753	7.21E-13	0.598172183
0.006962641	-1.842427332	242836_at		-0.742643697	-0.160091705	-3.46513794	0.001351153	0.597643185
0.000241381	1.912392055	210179_at	KCNJ13	-0.743202596	0.987510302	-4.774910924	2.79E-05	0.597411703
4.14E-11	19.97375503	232327_at	THSD7B	-0.743670487	1.203208048	-10.93764332	3.49E-13	0.597217983
1.74E-06	7.552599003	1569102_at	ABCA4	-0.74382102	-0.158056518	-6.608876212	9.20E-08	0.597155672
1.51E-05	5.063567648	1560171_at		-0.744639535	0.182645231	-5.803778981	1.13E-06	0.596816971
2.10E-08	12.69206542	1556426_at	HEXA	-0.746073823	-0.26567772	-8.310987584	5.25E-10	0.596223926
1.73E-07	10.23534417	204850_s_at	DCX	-0.749864413	0.321628847	-7.486985667	6.19E-09	0.594659442
8.07E-05	3.154394391	1554840_at	LOC280665	-0.749868476	0.248516687	-5.183842776	7.86E-06	0.594657767
4.93E-05	3.714173423	216893_s_at	COL4A3	-0.753660685	0.369049231	-5.366367283	4.45E-06	0.593096727
0.000682398	0.747345742	1555315_a_at	MAK	-0.756050794	1.144549503	-4.383756132	9.20E-05	0.592114959
8.24E-08	11.11410401	219773_at	NOX4	-0.757882527	1.021183886	-7.779084267	2.56E-09	0.591363651
6.78E-08	11.3417073	222312_s_at		-0.758077003	0.789309981	-7.855189936	2.04E-09	0.59128394
3.60E-10	17.41910166	227745_at	RNF139-AS1	-0.758217704	-0.261806555	-9.978338936	4.55E-12	0.591226277
2.49E-09	15.16821116	230747_s_at	TTC39C	-0.759618671	0.682461196	-9.168853239	4.37E-11	0.59065243
2.53E-08	12.47987601	203766_s_at	LMOD1	-0.759732906	1.254482517	-8.238854362	6.49E-10	0.590605663
1.49E-09	15.77926105	227262_at	HAPLN3	-0.760397612	0.741146658	-9.385586853	2.36E-11	0.59033361
8.24E-08	11.11605257	231053_at	KCNB1	-0.760631291	1.753472978	-7.779735001	2.55E-09	0.590237999
4.67E-08	11.76873964	238235_at		-0.760805399	1.916769841	-7.998518392	1.33E-09	0.590166772
4.17E-10	17.25327914	226259_at	EXOC6	-0.76181416	1.681260187	-9.917627084	5.38E-12	0.58975426
4.43E-05	3.838864048	1555098_a_at	CACNB2	-0.76257093	0.439163223	-5.406916215	3.92E-06	0.589444984
1.51E-09	15.75870749	244366_at	LOC100506371	-0.763097577	0.203992714	-9.378261583	2.41E-11	0.58922985
9.50E-07	8.259312913	1570249_x_at		-0.764569588	0.68338096	-6.838612692	4.51E-08	0.588628953
4.05E-07	9.239201148	1560579_s_at	SLC16A1-AS1	-0.768639899	0.397627902	-7.158849248	1.68E-08	0.58697058
9.76E-07	8.225091859	1570248_at		-0.769204836	0.632712956	-6.82746721	4.67E-08	0.586740777
2.61E-06	7.086260253	1552522_at	TIGD4	-0.770561079	-0.234683852	-6.457704649	1.47E-07	0.586189455
5.74E-08	11.53339716	1554202_x_at	CABP4	-0.771174307	1.036436121	-7.91943997	1.68E-09	0.585940344
1.53E-10	18.4407139	1569603_at		-0.771656967	1.065713707	-10.35643443	1.63E-12	0.585744348
1.14E-13	26.8284021	243179_at	RP1-151F17.2	-0.771794035	1.33538153	-13.7772946	3.42E-16	0.5856887
7.37E-10	16.58214199	230186_at	TMEM136	-0.771816354	0.36442765	-9.673712667	1.06E-11	0.585679639
1.85E-06	7.480294629	1569617_at	OSBP2	-0.773854859	1.103942412	-6.585418147	9.89E-08	0.584852667
1.85E-13	26.26223143	241991_at		-0.774164147	0.620317554	-13.52582885	6.08E-16	0.584727299
1.64E-07	10.30093972	233953_at	GUCA1C	-0.774710878	1.583600315	-7.508699097	5.79E-09	0.58450575
1.15E-08	13.39091313	1570552_at		-0.775517144	1.300338317	-8.550012074	2.60E-10	0.584179184
1.75E-06	7.543743178	231742_at	CRX	-0.777202446	0.676275682	-6.606002658	9.28E-08	0.583497166
1.07E-11	21.50550255	219464_at	CA14	-0.778973565	1.100895826	-11.53627063	7.45E-14	0.582781277
1.95E-07	10.09888062	206295_at	IL18	-0.783084737	-0.023456008	-7.441857687	7.10E-09	0.58112292
3.37E-09	14.81393481	227477_at	ZMYND19	-0.783491681	2.094370807	-9.044161023	6.23E-11	0.580959025
6.49E-06	6.025340122	215848_at	SCAPER	-0.787570311	0.369106834	-6.114581111	4.29E-07	0.57931892
5.80E-08	11.52240611	207342_at	CNGB1	-0.787659751	1.459672944	-7.915752171	1.70E-09	0.579283007
0.000179958	2.240240314	240838_s_at	LOC145837	-0.787865858	1.491410943	-4.883511015	1.99E-05	0.579200255
2.02E-09	15.41246961	231644_at		-0.791362874	1.071153646	-9.255232392	3.42E-11	0.577798004
1.80E-06	7.516103767	233863_at	CASZ1	-0.7914421	0.450280212	-6.597034923	9.54E-08	0.577766275
3.13E-10	17.58117471	232663_s_at	UBAP1L	-0.791463197	1.409503506	-10.03785258	3.87E-12	0.577757826
1.41E-11	21.18996014	220643_s_at	FAIM	-0.792957107	1.918746496	-11.41141536	1.02E-13	0.577159868
9.49E-06	5.594838759	244297_at	ANKRD18A	-0.794327763	0.920833852	-5.975484826	6.63E-07	0.576611789
8.48E-08	11.07814004	236775_s_at		-0.794511248	0.209270706	-7.767076357	2.65E-09	0.576538458
1.39E-09	15.86681882	232392_at	SRSF3	-0.796674757	1.077182367	-9.416820235	2.17E-11	0.575674512
4.68E-11	19.822485	238480_at	TTC39C	-0.799095725	1.800693067	-10.87952053	4.06E-13	0.57470929
9.37E-11	19.00870576	1553639_a_at	PPARGC1B	-0.79973207	0.163078687	-10.56977584	9.21E-13	0.574455853
0.000311742	1.621070328	211427_s_at	KCNJ13	-0.803065474	-0.20177504	-4.677926958	3.75E-05	0.573130082
5.23E-09	14.30952087	231332_at		-0.803846133	0.552564803	-8.867803278	1.03E-10	0.572820038
2.50E-07	9.805955079	216010_x_at	FUT3	-0.804168046	-0.016060468	-7.345183875	9.53E-09	0.572692237
1.84E-09	15.520417	1564083_at	LOC101926975	-0.804281863	0.155266525	-9.293515085	3.07E-11	0.572647058
2.37E-07	9.870436148	240784_at	NAT16	-0.805077766	-0.149872151	-7.366442086	8.93E-09	0.572331229
3.23E-08	12.19266193	204851_s_at	DCX	-0.805718887	-0.113043153	-8.141530327	8.66E-10	0.572076946
1.06E-08	13.48068646	238920_at		-0.808181035	0.119918049	-8.580884094	2.38E-10	0.571101455
5.98E-11	19.52481828	226597_at	REEP6	-0.809791364	1.925476231	-10.76565169	5.48E-13	0.57046435
2.28E-07	9.911279791	228949_at	WLS	-0.811668129	0.749146602	-7.379913936	8.57E-09	0.56972273
1.94E-07	10.10110692	1552578_a_at	MYO3B	-0.813283025	0.033760974	-7.442593444	7.08E-09	0.569085362
1.78E-11	20.92299614	209529_at	PPAP2C	-0.817467278	0.929534033	-11.30641495	1.34E-13	0.567437233
0.000231733	1.958231361	220366_at	ELSPBP1	-0.818146136	1.341513981	-4.790128374	2.66E-05	0.567170289
2.36E-13	25.97886639	236693_at	MIR124-2HG	-0.821342842	1.486194968	-13.40122366	8.11E-16	0.565914951
4.26E-10	17.22321212	1555219_at	RGR	-0.824159045	1.207024771	-9.906637979	5.54E-12	0.564811338
3.59E-07	9.378803424	210060_at	PDE6G	-0.82804814	2.461297423	-7.204664316	1.46E-08	0.563290818
1.48E-10	18.48899575	217498_at	GDF11	-0.828480108	0.264207725	-10.37448058	1.55E-12	0.563122184
2.19E-07	9.957931474	216937_s_at	RS1	-0.829812225	1.267022815	-7.395307698	8.18E-09	0.562602464
5.17E-10	16.99207894	207136_at	ARR3	-0.831235067	2.001963042	-9.82235684	6.99E-12	0.562047876
6.68E-09	14.02293349	1552523_a_at	TIGD4	-0.835069345	0.57124891	-8.76820104	1.38E-10	0.560556094
1.31E-09	15.93142537	1558628_at	RBFADN	-0.836314251	-0.372411116	-9.439895573	2.03E-11	0.560072598
5.39E-10	16.94374309	229377_at	GRTP1	-0.840026589	1.041110599	-9.804774842	7.34E-12	0.558633273
6.66E-10	16.69722814	1556420_s_at	YPEL2	-0.844375114	1.289005141	-9.715336428	9.40E-12	0.556951994
1.51E-06	7.732481046	206425_s_at	TRPC3	-0.848651421	0.182764038	-6.667270748	7.67E-08	0.555303571
7.01E-08	11.30029545	1562563_at	HCN1	-0.848858442	-0.091944106	-7.841328172	2.12E-09	0.555223893
9.22E-09	13.64387564	1555827_at	CCNL1	-0.850480671	0.055011226	-8.637103498	2.02E-10	0.554599926
1.21E-06	7.983212584	231051_at	LINC00948	-0.852519889	0.902565158	-6.748753668	5.96E-08	0.553816565
7.65E-10	16.52821925	237107_at	PRKRA	-0.857182379	0.793392311	-9.654238547	1.11E-11	0.552029634
8.44E-07	8.391099657	206455_s_at	RHO	-0.863210697	2.170978975	-6.881556501	3.95E-08	0.549727784
6.04E-07	8.774160556	211099_s_at	CNGB1	-0.865783001	1.30859885	-7.006591252	2.69E-08	0.548748501
1.03E-10	18.90545507	232491_at	RP11-1069G10.1	-0.868323844	-0.037962208	-10.53082297	1.02E-12	0.547782908
5.69E-07	8.844482111	1552890_a_at	CABP4	-0.868690481	1.126835887	-7.029581067	2.51E-08	0.547643715
2.37E-07	9.871318673	208036_at	OPN1SW	-0.87214645	1.076680834	-7.366733124	8.92E-09	0.546333408
4.43E-09	14.49836015	243840_at	CLSPN	-0.87813437	0.264290472	-8.933667915	8.56E-11	0.544070545
1.10E-08	13.43923119	208053_at	GUCY2F	-0.878369041	-0.124578998	-8.566623258	2.48E-10	0.543982052
1.27E-10	18.6575116	232998_at	TIGD4	-0.881599795	0.793976954	-10.43759463	1.31E-12	0.542765229
1.73E-10	18.28756111	239474_at		-0.890510807	0.717040441	-10.29929868	1.90E-12	0.539423094
3.44E-10	17.46997584	232449_at	BCO2	-0.891201145	1.239815345	-9.9970014	4.33E-12	0.539165038
1.78E-10	18.24939075	223858_at	ESRRB	-0.892327498	0.854401123	-10.28508408	1.98E-12	0.538744261
7.74E-07	8.48999759	207214_at	SPINK4	-0.894183318	1.022523436	-6.913806927	3.58E-08	0.53805169
5.47E-08	11.58820457	220683_at	RDH8	-0.895288644	1.579669601	-7.937836434	1.59E-09	0.537639618
3.91E-09	14.63474515	1560937_at	RSU1	-0.903305251	0.241623565	-8.981354996	7.46E-11	0.534660407
1.59E-09	15.70109365	207604_s_at	SLC4A7	-0.911016155	1.185203245	-9.357741261	2.56E-11	0.531810381
4.12E-08	11.91569139	1559580_at	LRRC39	-0.911256845	1.305351814	-8.048009145	1.14E-09	0.531721665
2.45E-07	9.829231546	240490_at	LOC101929592	-0.912993619	0.895954063	-7.352856261	9.31E-09	0.531081942
8.98E-06	5.657140221	201044_x_at	DUSP1	-0.92650124	1.202117475	-5.995614668	6.22E-07	0.52613275
2.86E-08	12.34011144	242998_at	RDH12	-0.927586238	1.956614154	-8.191449914	7.47E-10	0.525737213
3.36E-07	9.461287538	214868_at	PIWIL1	-0.930671769	0.993181706	-7.231758955	1.35E-08	0.524614006
1.14E-05	5.384356946	210286_s_at	SLC4A7	-0.941278316	0.046715533	-5.907471297	8.20E-07	0.520771241
1.24E-05	5.294484256	202340_x_at	NR4A1	-0.943591264	0.855200339	-5.878426042	8.98E-07	0.519937002
2.68E-08	12.41479792	1559714_at	RGR	-0.948507261	0.125861971	-8.216771016	6.93E-10	0.518168327
7.81E-11	19.22195977	236002_at		-0.952628435	0.166668733	-10.65047362	7.43E-13	0.51669025
3.05E-11	20.32311554	238204_at		-0.954576999	0.439100794	-11.07254842	2.45E-13	0.515992858
1.11E-09	16.11302575	232557_at	UBAP1L	-0.954886338	0.205014281	-9.504890497	1.69E-11	0.515882231
1.59E-09	15.70068117	239847_at		-0.95913971	0.709831548	-9.357594418	2.56E-11	0.514363541
1.04E-07	10.83802744	236774_at		-0.96922005	0.66818221	-7.68702651	3.38E-09	0.510782127
7.81E-08	11.18061949	227532_at	LRRC39	-0.97210795	1.501345062	-7.801305544	2.39E-09	0.509760697
4.56E-07	9.104490325	233902_at	GUCA1C	-0.974447133	0.365545763	-7.114688091	1.93E-08	0.508934842
4.50E-05	3.820910323	1558010_s_at	SLC1A2	-0.977555774	0.20091598	-5.401079865	3.99E-06	0.507839397
7.55E-10	16.54972258	233027_at		-0.980747979	0.145872604	-9.66200228	1.09E-11	0.50671696
9.97E-07	8.203308621	1558533_at	KRBA2	-0.981183101	0.502684388	-6.820373816	4.78E-08	0.506564155
7.35E-13	24.62279192	1553755_at	NXNL1	-0.989709572	0.794005794	-12.81609741	3.20E-15	0.50357914
6.44E-09	14.06333283	203418_at	CCNA2	-0.990040979	0.341639667	-8.782216024	1.32E-10	0.503463474
2.80E-09	15.02537923	210015_s_at	MAP2	-0.999281792	1.213463291	-9.118497986	5.04E-11	0.500248974
6.55E-07	8.680362663	234509_at	AC005592.3	-1.009306051	0.093104104	-6.97594441	2.96E-08	0.496785148
2.34E-13	25.99726842	206178_at	PLA2G5	-1.028090148	0.838964096	-13.40929062	7.96E-16	0.49035886
2.46E-12	23.22510119	231542_at	SPAG5-AS1	-1.067575078	0.07810894	-12.23150329	1.31E-14	0.477120282
7.99E-07	8.452937562	210421_s_at	SLC24A1	-1.076088326	1.065374626	-6.901719292	3.72E-08	0.474313118
6.98E-07	8.604951266	205921_s_at	SLC6A6	-1.08900894	-0.044265044	-6.951319591	3.19E-08	0.470084188
3.10E-06	6.890617184	211842_s_at	SLC24A1	-1.092417836	1.066283245	-6.394361988	1.79E-07	0.468974753
1.84E-07	10.16642876	233924_s_at	EXOC6	-1.094156455	1.062865446	-7.464188204	6.63E-09	0.468409923
4.53E-10	17.15392769	209992_at	PFKFB2	-1.098385245	1.022164475	-9.881337742	5.94E-12	0.467038943
4.77E-07	9.050942695	1555194_at		-1.118322698	0.252916177	-7.09714693	2.04E-08	0.460629049
4.14E-11	19.97322231	1556156_at	ESRRB	-1.137249738	1.167932073	-10.93743833	3.49E-13	0.454625421
8.11E-11	19.1808548	220776_at	KCNJ14	-1.181045884	1.096936526	-10.63489325	7.74E-13	0.441031656
1.66E-12	23.68328043	219645_at	CASQ1	-1.182744268	0.541883251	-12.4211451	8.27E-15	0.440512765
3.17E-13	25.62597437	215683_at	RBFADN	-1.200195982	0.527043107	-13.24719193	1.16E-15	0.435216156
2.34E-12	23.29048807	237371_at		-1.209634065	0.116739383	-12.25845058	1.23E-14	0.432378273
6.80E-08	11.33730365	205920_at	SLC6A6	-1.240253622	0.82809894	-7.853715595	2.05E-09	0.423298235
3.57E-13	25.47995194	215870_s_at	PLA2G5	-1.269819586	0.771577376	-13.18382321	1.34E-15	0.414711631
2.28E-10	17.95178172	208411_x_at	PPEF2	-1.304758486	0.937948895	-10.17459849	2.67E-12	0.404788866
4.10E-13	25.29853869	206772_at	PTH2R	-1.335920799	0.444307735	-13.10539286	1.61E-15	0.396139152
1.99E-10	18.11510539	231982_at	SMIM24	-1.351326304	0.925901569	-10.23515625	2.26E-12	0.391931571
5.43E-11	19.6478721	231107_at		-1.411212349	0.740839049	-10.81264386	4.84E-13	0.375995591
7.05E-15	30.14252314	237946_at		-1.504812664	0.5105199	-15.32043452	1.17E-17	0.352375942
1.67E-13	26.38970537	208215_x_at	DRD4	-1.528364928	0.805278627	-13.58215402	5.34E-16	0.346670041
2.29E-16	34.33945439	239499_at	DNAH2	-1.545372174	0.535265722	-17.47109959	1.58E-19	0.342607307
1.27E-13	26.70962908	1552307_a_at	TTC39C	-1.601844275	0.459003251	-13.72426196	3.86E-16	0.329455548
5.91E-15	30.41636524	220230_s_at	CYB5R2	-1.723819922	0.63029669	-15.45371942	8.87E-18	0.302746058
